# Supplementary material for: Co-Targeting Nuclear Export and Translation Initiation Uncovers a Therapeutic Vulnerability in Lethal Prostate Cancer
Source: bioRxiv. 2026 May 7:2026.05.04.722693. Preprint. [Version 1] doi: 10.64898/2026.05.04.722693 (PMC13174548; doi:10.64898/2026.05.04.722693)
Supplement: Supplement 6 — Table S5. Proteomics data, related to Figure 4 [file media-6.xlsx]

## Sheet: TableS5
Table S5. Proteomics data, related to Figure 4
Description.x	Gene	LNCaP95_DMSO_1	LNCaP95_DMSO_2	LNCaP95_DMSO_3	LNCaP95_Elta.24h_1	LNCaP95_Elta.24h_2	LNCaP95_Elta.24h_3	LNCaP95_Zota.24h_1	LNCaP95_Zota.24h_2	LNCaP95_Zota.24h_3	LNCaP95_Zota.Elta.12h_1	LNCaP95_Zota.Elta.12h_2	LNCaP95_Zota.Elta.12h_3	LNCaP95_Zota.Elta.24h_1	LNCaP95_Zota.Elta.24h_2	LNCaP95_Zota.Elta.24h_3	LNCaP95_Zota.Elta.48h_1	LNCaP95_Zota.Elta.48h_2	LNCaP95_Zota.Elta.48h_3	LNCaP95_DMSO_mean	LNCaP95_Zota.24h_mean	LNCaP95_Elta.24h_mean	LNCaP95_Zota.Elta.24h_mean	LNCaP95_Zota.Elta.12h_mean	LNCaP95_Zota.Elta.48h_mean	LNCaP95_Zota.24h_vs_DMSO_log2FC	LNCaP95_Elta.24h_vs_DMSO_log2FC	LNCaP95_Zota.Elta.24h_vs_DMSO_log2FC	LNCaP95_Zota.Elta.12h_vs_DMSO_log2FC	LNCaP95_Zota.Elta.48h_vs_DMSO_log2FC	LNCaP95_Zota.Elta.24h_vs_Zota.24h_log2FC	LNCaP95_Zota.Elta.24h_vs_Elta.24h_log2FC	LNCaP95_Zota.Elta.24h_vs_Zota.Elta.12h_log2FC	LNCaP95_Zota.Elta.48h_vs_Zota.Elta.12h_log2FC	LNCaP95_Zota.Elta.48h_vs_Zota.Elta.24h_log2FC	LNCaP95_Zota.24h_vs_DMSO_pval	LNCaP95_Elta.24h_vs_DMSO_pval	LNCaP95_Zota.Elta.24h_vs_DMSO_pval	LNCaP95_Zota.Elta.12h_vs_DMSO_pval	LNCaP95_Zota.Elta.48h_vs_DMSO_pval	LNCaP95_Zota.Elta.24h_vs_Zota.24h_pval	LNCaP95_Zota.Elta.24h_vs_Elta.24h_pval	LNCaP95_Zota.Elta.24h_vs_Zota.Elta.12h_pval	LNCaP95_Zota.Elta.48h_vs_Zota.Elta.12h_pval	LNCaP95_Zota.Elta.48h_vs_Zota.Elta.24h_pval	LNCaP95_Zota.24h_vs_DMSO_combmet	LNCaP95_Elta.24h_vs_DMSO_combmet	LNCaP95_Zota.Elta.24h_vs_DMSO_combmet	LNCaP95_Zota.Elta.12h_vs_DMSO_combmet
DNA-dependent protein kinase catalytic subunit OS=Homo sapiens OX=9606 GN=PRKDC PE=1 SV=3	PRKDC	90297.9	87459.9	89997.6	87341	84643.1	84526.2	91026.9	86685.7	87869.9	87825.5	87675.8	86463.2	86347.1	84815.2	83732.5	87623.6	84926.4	87837.5	89251.8	88527.5	85503.4	84964.9	87321.5	86795.8	-0.0117556	-0.0618989	-0.0710137	-0.0315444	-0.0402555	-0.0592581	-0.00911482	-0.0394694	-0.00871113	0.0307583	0.669995	0.0435381	0.021927	0.125252	0.13168	0.076571	0.674824	0.0540482	0.637083	0.203379	-0.00204463	-0.0842525	-0.117813	-0.0284598
Cytoplasmic dynein 1 heavy chain 1 OS=Homo sapiens OX=9606 GN=DYNC1H1 PE=1 SV=5	DYNC1H1	53317.9	54131.6	48659.1	53148.9	55790.6	52391.8	59085.6	61205.7	58335	56118	53417.9	57364.7	65134.8	64128.7	62020.5	66830.1	66575.3	60930.5	52036.2	59542.1	53777.1	63761.3	55633.5	64778.6	0.194394	0.0474763	0.293166	0.0964391	0.316002	0.0987717	0.24569	0.196727	0.219563	0.0228362	0.0170837	0.431459	0.0037521	0.156423	0.00773469	0.0284161	0.00193442	0.00539396	0.0153008	0.658287	0.343576	0.0173317	0.711141	0.077701
Plectin OS=Homo sapiens OX=9606 GN=PLEC PE=1 SV=3	PLEC	65803.6	64097.2	62024.9	65309.7	64431.6	60784.4	63453.4	62596	56444	65529.4	52855.2	65007.9	61916.7	61157.4	54807.7	57667	53785.4	46676.3	63975.2	60831.1	63508.6	59293.9	61130.8	52709.6	-0.0727036	-0.0105623	-0.109629	-0.0656133	-0.279449	-0.0369254	-0.0990667	-0.0440157	-0.213835	-0.16982	0.27085	0.804472	0.134979	0.542876	0.0295168	0.651571	0.186363	0.716651	0.183574	0.169059	-0.0412426	-0.000998023	-0.095348	-0.0174071
Myosin-9 OS=Homo sapiens OX=9606 GN=MYH9 PE=1 SV=4	MYH9	68409.2	68341.8	66859.9	70368.1	72508.5	71737	70026.5	74372.1	74472.4	68583.5	74967.2	74131.2	77686.9	83480.9	83857.4	86397.5	93033.4	91811.4	67870.3	72957	71537.9	81675.1	72560.6	90414.1	0.104266	0.0759267	0.267115	0.0964067	0.413767	0.162849	0.191189	0.170709	0.317361	0.146652	0.0304685	0.0103502	0.00258029	0.0857013	0.000427405	0.0244616	0.00837689	0.0322109	0.00334924	0.0375879	0.158083	0.150718	0.691383	0.102867
Clathrin heavy chain 1 OS=Homo sapiens OX=9606 GN=CLTC PE=1 SV=5	CLTC	60615.1	62535.2	63589.8	60404.4	61232.6	63701.8	60603.1	61836.7	65188	58626.4	66327.3	61013.3	60486.1	60869.2	64351.2	62979.1	65256.6	70459.8	62246.7	62542.6	61779.6	61902.2	61989	66231.8	0.00684184	-0.0108668	-0.00800745	-0.00598512	0.0895274	-0.0148493	0.00285938	-0.00202232	0.0955126	0.0975349	0.864212	0.741072	0.830333	0.920871	0.169212	0.745426	0.941848	0.97483	0.252405	0.162491	0.000433633	-0.00141421	-0.000646584	-0.000214276
Fatty acid synthase OS=Homo sapiens OX=9606 GN=FASN PE=1 SV=3	FASN	48544.8	50837	46938.2	47281.5	49081.5	49434	49017.3	52022.7	49890.1	50117.6	50468.9	51206.7	51712.8	50711.6	52013.9	45784.7	47483.7	46320	48773.3	50310	48599	51479.4	50597.7	46529.5	0.0447536	-0.00516595	0.0779036	0.0529802	-0.0679479	0.03315	0.0830695	0.0249234	-0.120928	-0.145852	0.346335	0.900786	0.0867547	0.195733	0.143995	0.296809	0.0204578	0.157565	0.0023998	0.00148329	0.0206092	-0.000234422	0.0827108	0.0375277
Filamin-A OS=Homo sapiens OX=9606 GN=FLNA PE=1 SV=4	FLNA	36142.5	40096.2	42756.5	42204.4	43604.2	49518.5	40637.2	44840.1	49684.8	40711.8	53486.5	47021.3	47932.9	53843.6	62568.2	61761.1	73068.7	83495.4	39665.1	45054	45109	54781.6	47073.2	72775.1	0.183787	0.185547	0.465822	0.247037	0.875575	0.282034	0.280274	0.218785	0.628538	0.409754	0.172029	0.138956	0.0316594	0.149422	0.00725841	0.123053	0.114436	0.242621	0.0242116	0.0765016	0.140487	0.159037	0.698498	0.20395
Nuclear mitotic apparatus protein 1 OS=Homo sapiens OX=9606 GN=NUMA1 PE=1 SV=2	NUMA1	45313.5	44047.3	46887.1	47370.1	45634.4	46324.3	41486.5	39070.7	39187.1	43998.6	40369.1	42097.3	40369.1	39522.5	38404.8	39621.3	38747.5	37245.9	45416	39914.8	46442.9	39432.1	42155	38538.2	-0.186277	0.0322595	-0.203828	-0.107496	-0.236909	-0.0175508	-0.236087	-0.096332	-0.129413	-0.0330813	0.00841713	0.346752	0.00390851	0.0705339	0.00306565	0.645142	0.000768876	0.0844858	0.0451237	0.375422	-0.386494	0.0148388	-0.490815	-0.123792
U5 small nuclear ribonucleoprotein 200 kDa helicase OS=Homo sapiens OX=9606 GN=SNRNP200 PE=1 SV=2	SNRNP200	36510.5	36782.4	37970.7	36144.4	35446.7	35754.6	36373.9	34976.6	36077.7	36080.3	36536.7	35459.4	33990.1	33967.7	33847.4	32844.8	33171.3	33079.8	37087.9	35809.4	35781.9	33935.1	36025.5	33032	-0.0506089	-0.0517173	-0.12817	-0.0419302	-0.167084	-0.0775615	-0.0764531	-0.0862403	-0.125154	-0.038914	0.107316	0.0566222	0.00219441	0.12372	0.000903647	0.0118239	0.000867329	0.00268595	0.000790291	0.00107388	-0.0490571	-0.0644921	-0.340765	-0.0380542
eIF-2-alpha kinase activator GCN1 OS=Homo sapiens OX=9606 GN=GCN1 PE=1 SV=6	GCN1	30819.8	32140.3	31294.6	30479.8	31262.1	32319.9	33756.6	34514.2	35722.9	31715.9	34700.2	33686.7	33716	33491.5	36641.9	33648.5	35972.6	37557.2	31418.2	34664.6	31353.9	34616.5	33367.6	35726.1	0.14186	-0.00295562	0.139856	0.0868459	0.185376	-0.00200325	0.142812	0.0530106	0.0985305	0.04552	0.00930498	0.926892	0.0421554	0.111456	0.0228999	0.96905	0.0465804	0.404317	0.175346	0.506501	0.288157	-9.74492e-05	0.192323	0.082755
Filamin-B OS=Homo sapiens OX=9606 GN=FLNB PE=1 SV=2	FLNB	28625.9	29514	30230.3	29257.2	30625.1	31475.2	31210.4	32056.1	33423.4	30719.3	32837.9	32476.9	32870.5	32963.6	34869.9	34970.4	36492.4	39066.3	29456.7	32230	30452.5	33568	32011.4	36843	0.129805	0.0479632	0.188489	0.119987	0.322794	0.0586839	0.140526	0.0685023	0.202808	0.134305	0.025096	0.278838	0.00679156	0.0333919	0.00450529	0.218121	0.0273902	0.167123	0.0238924	0.0738938	0.20774	0.0266027	0.40865	0.177144
Pre-mRNA-processing-splicing factor 8 OS=Homo sapiens OX=9606 GN=PRPF8 PE=1 SV=2	PRPF8	34522.9	35967.6	34409.9	33244.9	34106.3	32950.1	33122.9	33275.8	32271.8	33642.3	31016.3	33949.9	31950.5	31173.2	30651.4	29908.2	29211.3	28843	34966.8	32890.2	33433.8	31258.4	32869.5	29320.8	-0.0883295	-0.0646799	-0.161743	-0.0892363	-0.25406	-0.0734139	-0.0970635	-0.0725071	-0.164823	-0.0923163	0.0245575	0.0657589	0.0041068	0.118315	0.000669638	0.0290802	0.0132237	0.183982	0.0224712	0.0167486	-0.142194	-0.0764545	-0.386	-0.0827186
Talin-1 OS=Homo sapiens OX=9606 GN=TLN1 PE=1 SV=3	TLN1	20871.6	21308.1	19129.8	21435.9	21983.9	20560	18848.4	19490.2	18532.2	19760.4	18837.5	19801.1	20895	20599.2	19773.4	18344.6	18552.9	16516.7	20436.5	18956.9	21326.6	20422.5	19466.3	17804.7	-0.108423	0.0615058	-0.0009863	-0.070167	-0.198887	0.107436	-0.0624921	0.0691807	-0.12872	-0.197901	0.109999	0.319662	0.985945	0.257882	0.0470548	0.0287224	0.165375	0.106198	0.0820255	0.0229125	-0.103935	0.0304644	-6.06305e-06	-0.0412988
Myosin-10 OS=Homo sapiens OX=9606 GN=MYH10 PE=1 SV=3	MYH10	26545.7	26627.3	25598.8	25906.7	26272.6	25772.4	26691.5	27453.7	26373.5	26433.8	25812.3	26705.5	27602.7	27098.6	26923.1	26348.4	26500.5	25155.2	26257.3	26839.6	25983.9	27208.1	26317.2	26001.4	0.0316446	-0.0150988	0.0513212	0.00328926	-0.0141293	0.0196766	0.06642	0.048032	-0.0174185	-0.0654505	0.274331	0.492562	0.0703271	0.894149	0.659367	0.386723	0.00836515	0.055824	0.562508	0.0627157	0.0177756	-0.00464346	0.0591671	0.000159826
Epiplakin OS=Homo sapiens OX=9606 GN=EPPK1 PE=1 SV=3	EPPK1	17060.7	19333.7	16173.4	19058.5	22403.7	19851.8	16384	19515.8	17231.4	18350.9	17171.6	19904.2	20911.9	22170.9	21978.3	22785.3	24294.5	23081	17522.6	17710.4	20438	21687	18475.6	23386.9	0.0153799	0.222037	0.307616	0.0764018	0.416486	0.292236	0.0855787	0.231214	0.340084	0.10887	0.894281	0.102168	0.0150284	0.481573	0.00501031	0.0172173	0.312802	0.0220119	0.00584313	0.0484198	0.000746325	0.219969	0.560811	0.0242451
E3 ubiquitin-protein ligase HUWE1 OS=Homo sapiens OX=9606 GN=HUWE1 PE=1 SV=3	HUWE1	23205.8	23383.1	22060.1	22845.9	23444.8	22993.6	20462.2	21372.6	20658.9	21401.7	20834.7	21725.3	21692	21257.6	21705.8	19988.9	20083.1	19907	22883	20831.2	23094.8	21551.8	21320.6	19993	-0.135528	0.0132898	-0.0864678	-0.10203	-0.194781	0.0490601	-0.0997576	0.0155626	-0.0927508	-0.108313	0.0146519	0.663853	0.0389435	0.0331653	0.00229062	0.0829363	0.00267965	0.482466	0.00745929	0.000559507	-0.248573	0.00236462	-0.121882	-0.150935
60 kDa heat shock protein, mitochondrial OS=Homo sapiens OX=9606 GN=HSPD1 PE=1 SV=2	HSPD1	66493.5	63690.2	73070.1	68345.9	62391.7	68620.8	71027.7	65772.1	71512.5	68971.5	78298.4	66524	64857.6	64384.2	67512.7	69530	70237.5	80006.7	67751.3	69437.4	66452.8	65584.8	71264.6	73258.1	0.0354657	-0.0279179	-0.0468857	0.0729384	0.11274	-0.0823514	-0.0189678	-0.119824	0.0398013	0.159625	0.639486	0.725258	0.502812	0.482037	0.276748	0.137626	0.719695	0.201211	0.706591	0.0946173	0.00688634	-0.00389475	-0.0139998	0.0231156
Ras GTPase-activating-like protein IQGAP1 OS=Homo sapiens OX=9606 GN=IQGAP1 PE=1 SV=1	IQGAP1	22807.5	22474.7	22864.4	23508.3	22843.9	23338.8	24522.1	24390.5	25188.7	23378.5	24326.3	23710.5	26338.8	25549.3	26458.2	28765.5	29087.7	29110	22715.5	24700.4	23230.3	26115.4	23805.1	28987.7	0.120857	0.0323307	0.201223	0.0675915	0.351763	0.0803663	0.168893	0.133632	0.284172	0.15054	0.0019631	0.0921147	0.000392558	0.0228642	2.84631e-06	0.0199422	0.00115453	0.0043817	6.51441e-05	0.000718706	0.327167	0.0334839	0.685386	0.110907
Leucine-rich PPR motif-containing protein, mitochondrial OS=Homo sapiens OX=9606 GN=LRPPRC PE=1 SV=3	LRPPRC	38964.1	38556.5	43572.1	39689.2	37805.6	39017.8	40444.1	37492.1	39641.5	39937.1	41760.8	39331.6	34399.5	34655.9	35598.5	32146.2	32090.1	33113.1	40364.2	39192.6	38837.5	34884.6	40343.2	32449.8	-0.0424974	-0.0556259	-0.210486	-0.00075316	-0.314868	-0.167988	-0.15486	-0.209733	-0.314115	-0.104382	0.557633	0.419942	0.0292989	0.991054	0.00852602	0.0106804	0.0039257	0.0025973	0.000597746	0.00782824	-0.0107795	-0.0209605	-0.322706	-2.93919e-06
Acetyl-CoA carboxylase 1 OS=Homo sapiens OX=9606 GN=ACACA PE=1 SV=2	ACACA	19238.8	19397.5	16882.2	18401.9	19506.4	18200.1	18969.5	20241.6	18442	19560.7	17333.9	20236.4	21410.3	20617.5	19898.4	18428	18613.8	16841.3	18506.2	19217.7	18702.8	20642.1	19043.7	17961	0.0544296	0.0152482	0.157581	0.0413052	-0.0431357	0.103152	0.142333	0.116276	-0.0844409	-0.200717	0.505136	0.839321	0.0816803	0.676395	0.610773	0.107877	0.0312982	0.178063	0.357373	0.0196823	0.0161434	0.00115996	0.17143	0.0070136
Microtubule-actin cross-linking factor 1, isoforms 1/2/3/5 OS=Homo sapiens OX=9606 GN=MACF1 PE=1 SV=4	MACF1	17730.2	17559.1	17488.7	18108.6	17951	18063	18482.9	18277.1	18149.7	18113.3	17492.1	18164.2	19892.7	18815.3	18867.2	20242.9	19757.4	18864.7	17592.7	18303.2	18040.9	19191.7	17923.2	19621.7	0.0571243	0.0362945	0.125511	0.0268541	0.157473	0.0683865	0.0892164	0.0986568	0.130619	0.0319626	0.00416006	0.0063682	0.0111092	0.22014	0.00776258	0.0711294	0.0313217	0.0369678	0.0206512	0.466464	0.136007	0.079702	0.245288	0.0176512
Spectrin alpha chain, non-erythrocytic 1 OS=Homo sapiens OX=9606 GN=SPTAN1 PE=1 SV=3	SPTAN1	25885.3	25137.6	23060.5	24999.3	25469.5	23490.9	24630.5	24346.9	22241.9	25057.2	20131.7	24762.2	25373.5	24565.9	22052.3	24414.2	22547.4	19307.2	24694.5	23739.8	24653.2	23997.2	23317	22089.6	-0.0568821	-0.00241094	-0.0413197	-0.0828036	-0.160821	0.0155623	-0.0389088	0.0414838	-0.0780169	-0.119501	0.446538	0.970117	0.622554	0.487907	0.203332	0.847118	0.60331	0.736134	0.604102	0.348056	-0.0199168	-3.17665e-05	-0.00850456	-0.0258068
Alpha-actinin-4 OS=Homo sapiens OX=9606 GN=ACTN4 PE=1 SV=2	ACTN4	44193.5	45273.2	48846	46500.4	46721.8	48621.2	46261	47063.3	47494.4	45878.4	46355.1	47708.3	46415.9	47912.9	48209.5	47995.6	49532.5	48046.6	46104.2	46939.6	47281.1	47512.8	46647.3	48524.9	0.0259053	0.0363654	0.043416	0.0168933	0.073826	0.0175107	0.0070506	0.0265227	0.0569327	0.03041	0.595799	0.492234	0.404147	0.737133	0.180373	0.435636	0.803744	0.329411	0.0652387	0.248368	0.00582611	0.0111943	0.0170825	0.00223759
Elongation factor 2 OS=Homo sapiens OX=9606 GN=EEF2 PE=1 SV=4	EEF2	42489.5	44232.2	44495.3	42967.7	44878.7	46668.2	49552.1	51618.7	54315.4	47593.1	54572.3	49282.1	50730.4	52802.2	56634.1	50942.3	56875.1	58329.3	43739	51828.7	44838.2	53388.9	50482.5	55382.2	0.244832	0.0358081	0.28762	0.206863	0.340503	0.0427877	0.251811	0.0807565	0.13364	0.0528834	0.00593847	0.425459	0.00632416	0.0371827	0.0076818	0.519492	0.0136248	0.345809	0.187549	0.522162	0.545075	0.0132899	0.632475	0.295744
Splicing factor 3B subunit 1 OS=Homo sapiens OX=9606 GN=SF3B1 PE=1 SV=3	SF3B1	22724	22950.8	23388.9	22256.4	22672.9	22229.4	23383.6	22315.4	22559.2	23378.9	21818.1	22583.6	22054.5	21453.8	21062.5	21757.3	20589.1	20725.6	23021.2	22752.7	22386.2	21523.6	22593.5	21024	-0.0169253	-0.0403533	-0.0970457	-0.0270552	-0.130928	-0.0801205	-0.0566924	-0.0699905	-0.103873	-0.0338822	0.516239	0.0587236	0.0126458	0.432899	0.00873011	0.0469988	0.0553942	0.116147	0.0543402	0.346061	-0.00486007	-0.0496825	-0.184198	-0.00983765
ATP synthase subunit beta, mitochondrial OS=Homo sapiens OX=9606 GN=ATP5F1B PE=1 SV=3	ATP5F1B	34573.5	36623.3	40308.8	37206.7	35627.7	38555.8	37024.4	36599.1	39049.1	36413.4	41230	37112.5	34336.7	35838.7	37075.6	36141.5	39578.3	40167.9	37168.5	37557.5	37130.1	35750.3	38252	38629.2	0.0150206	-0.00149386	-0.0561251	0.0414522	0.0556113	-0.0711456	-0.0546312	-0.0975772	0.0141591	0.111736	0.842925	0.984649	0.487254	0.655637	0.524174	0.174108	0.29965	0.214788	0.856603	0.124446	0.00111469	-1.00365e-05	-0.0175247	0.00759969
Bifunctional glutamate/proline--tRNA ligase OS=Homo sapiens OX=9606 GN=EPRS PE=1 SV=5	EPRS	32685.4	31050.8	31809.7	32222	31038.1	32627.2	33761.9	34047.1	35532.6	32214.2	37875.3	32716.4	34873.6	35180.1	36343.2	35110.3	36957.5	40524.3	31848.6	34447.2	31962.4	35465.6	34268.6	37530.7	0.113155	0.00514578	0.15519	0.105657	0.23684	0.042035	0.150044	0.0495331	0.131183	0.0816495	0.0229901	0.873569	0.00512763	0.265238	0.0265895	0.223843	0.00585787	0.555658	0.246959	0.279126	0.1854	0.000302071	0.355399	0.0608971
Nucleoprotein TPR OS=Homo sapiens OX=9606 GN=TPR PE=1 SV=3	TPR	35069.1	34131.7	33475.5	34334.8	34110.5	32413.2	34842.5	33151.7	32541.1	34557.6	32036.1	33600.9	33347.2	33287.3	31197.1	31249.5	30507.9	28816.8	34225.4	33511.8	33619.5	32610.5	33398.2	30191.4	-0.0304011	-0.0257705	-0.0697308	-0.0352985	-0.180931	-0.0393297	-0.0439602	-0.0344323	-0.145633	-0.1112	0.437963	0.471437	0.12849	0.394685	0.00920624	0.412706	0.339673	0.482966	0.0356229	0.0745422	-0.0109007	-0.00841606	-0.0621393	-0.0142517
Vinculin OS=Homo sapiens OX=9606 GN=VCL PE=1 SV=4	VCL	36184	37304.7	34403.9	35874.3	39242.8	38213	39473.9	43345.7	43464.1	39302.4	39603.4	43648.1	46248.4	49823.5	49578.3	44007.7	47978	43795	35964.2	42094.6	37776.7	48550.1	40851.3	45260.2	0.227073	0.0709352	0.432912	0.18382	0.331683	0.205839	0.361977	0.249091	0.147862	-0.101229	0.0170819	0.237588	0.000917476	0.0404461	0.0043784	0.0208741	0.00211282	0.0132333	0.0868959	0.138805	0.401342	0.0442761	1.31493	0.256085
Heat shock protein HSP 90-beta OS=Homo sapiens OX=9606 GN=HSP90AB1 PE=1 SV=4	HSP90AB1	74096.9	75340.3	78816.3	77227.1	76572.7	83507.1	77623	79472.3	82793.3	76975.5	86681.2	80120.9	81362.8	81801.5	87954.4	78076	84445	86428.6	76084.5	79962.9	79102.3	83706.2	81259.2	82983.2	0.0717276	0.0561171	0.137732	0.0949286	0.125217	0.0660049	0.0816154	0.0428039	0.0302881	-0.0125158	0.134183	0.314053	0.0405629	0.17996	0.0752938	0.224911	0.207873	0.530064	0.67443	0.837193	0.0625681	0.0282268	0.191706	0.0707052
Microtubule-associated protein 1B OS=Homo sapiens OX=9606 GN=MAP1B PE=1 SV=2	MAP1B	23443.7	20919	19642	22847.9	20913.5	20024.8	22908.8	20958.9	20186.3	21997.3	20450.9	19453.3	24134.1	21376.9	20456.5	25460.1	22513.9	22277.2	21334.9	21351.3	21262.1	21989.2	20633.8	23417.1	0.00111082	-0.00493352	0.0435776	-0.0482035	0.134345	0.0424668	0.0485111	0.0917811	0.182548	0.0907674	0.991068	0.960826	0.698469	0.628467	0.241353	0.665745	0.627095	0.365749	0.0923236	0.396832	4.32847e-06	-8.56226e-05	0.0067917	-0.0097235
Desmoplakin OS=Homo sapiens OX=9606 GN=DSP PE=1 SV=3	DSP	24320.4	23102.1	21726.1	23770	23070.4	21246.5	25809	26910.3	22348.9	29614.7	21160.9	22822.6	25612.3	24709.2	22093.9	30933.9	23514.2	19320.3	23049.5	25022.7	22695.6	24138.5	24532.7	24589.5	0.118502	-0.0223228	0.0665965	0.0899704	0.0933029	-0.0519054	0.0889193	-0.0233739	0.00333246	0.0267064	0.275962	0.755637	0.447441	0.611016	0.68075	0.636642	0.327867	0.894558	0.990031	0.905184	0.0662604	-0.00271639	0.0232598	0.0192489
Importin-5 OS=Homo sapiens OX=9606 GN=IPO5 PE=1 SV=4	IPO5	18047.2	18435.8	19096.7	17785.3	18166.1	19105.8	19123.3	19682.7	20965.9	18403.1	21347.2	19511.5	19073.8	19290.7	21109.9	20013.8	20740.1	23480.2	18526.6	19924	18352.4	19824.8	19753.9	21411.4	0.104909	-0.0136268	0.0977108	0.0925444	0.208781	-0.00719859	0.111338	0.00516637	0.116237	0.111071	0.0892314	0.744094	0.143417	0.249374	0.0584976	0.912249	0.123111	0.950564	0.290071	0.268995	0.110101	-0.00174931	0.0824092	0.055818
Ankyrin-3 OS=Homo sapiens OX=9606 GN=ANK3 PE=1 SV=3	ANK3	20595.3	20537.9	23128.6	21943.5	20546.4	23757.1	22119.1	21386.6	23172.5	20867.3	22373.9	21318.7	21350.1	20084.2	23279.4	22815.5	23802.6	26042.6	21420.6	22226.1	22082.3	21571.2	21520	24220.2	0.0532538	0.0438937	0.0101098	0.00667695	0.177214	-0.043144	-0.033784	0.00343282	0.170537	0.167104	0.465339	0.627833	0.910743	0.922845	0.0941691	0.571479	0.717141	0.962713	0.0624967	0.117637	0.0176925	0.00887339	0.000410501	0.000232834
ATP-dependent RNA helicase A OS=Homo sapiens OX=9606 GN=DHX9 PE=1 SV=4	DHX9	30997	30978.4	30627	30074.4	30224.9	29631.4	29387.3	28665	28275.7	30126.9	28257.1	29613.2	28652.6	28355.3	27487.5	29013.2	28690.2	28636.5	30867.5	28776	29976.9	28165.1	29332.4	28780	-0.101221	-0.0422359	-0.132177	-0.073592	-0.101022	-0.0309558	-0.0899409	-0.0585848	-0.0274302	0.0311546	0.0038259	0.014346	0.0018624	0.0546332	0.000242876	0.270145	0.00989281	0.150834	0.387336	0.170804	-0.244678	-0.0778522	-0.360833	-0.092913
Transitional endoplasmic reticulum ATPase OS=Homo sapiens OX=9606 GN=VCP PE=1 SV=4	VCP	22739.9	22402.2	26011.7	24454.7	23086.6	25611	23729.3	22277.3	25324.3	22656.1	30760.7	23500.3	22752	23582.2	25358.3	23887.6	26399.3	27922.4	23717.9	23777	24384.1	23897.5	25639	26069.8	0.00358637	0.0399624	0.0108814	0.112364	0.136399	0.00729502	-0.029081	-0.101482	0.0240358	0.125518	0.969451	0.650551	0.903039	0.532864	0.22621	0.922801	0.66998	0.551916	0.88634	0.197041	4.83227e-05	0.00746173	0.000481975	0.0307183
Actin, cytoplasmic 1 OS=Homo sapiens OX=9606 GN=ACTB PE=1 SV=1	ACTB	101823	106333	120753	118704	112743	130722	116018	115364	126473	118304	142604	123800	129851	133405	151998	149340	159875	179286	109636	119285	120723	138418	128236	162834	0.121687	0.138977	0.336307	0.226075	0.570674	0.214619	0.197329	0.110232	0.344599	0.234367	0.226003	0.227327	0.0321881	0.116466	0.00706313	0.0691065	0.110732	0.368885	0.0390739	0.09349	0.0785961	0.0894109	0.501872	0.211109
Alanine--tRNA ligase, cytoplasmic OS=Homo sapiens OX=9606 GN=AARS PE=1 SV=2	AARS	24609	22484.9	22736.8	24273.4	22607.1	23039.2	23507.3	23322.1	23825	23087.9	25880.5	22104	24332.2	24645.8	24047.1	21431.8	22740.8	22089.7	23276.9	23551.5	23306.6	24341.7	23690.8	22087.4	0.016918	0.00183756	0.064531	0.025428	-0.0756732	0.047613	0.0626934	0.039103	-0.101101	-0.140204	0.709397	0.973378	0.198677	0.768623	0.196927	0.0252676	0.121664	0.599873	0.249972	0.00559936	0.00252265	2.15333e-05	0.0452912	0.00290607
Ubiquitin-like modifier-activating enzyme 1 OS=Homo sapiens OX=9606 GN=UBA1 PE=1 SV=3	UBA1	22017.6	22118.3	22949.7	22875.6	22234.3	23906.4	21889.5	21974.6	23070.6	21346.3	25337.4	22565.2	22442.9	22856	24103.3	23148.5	24222.7	26079.8	22361.9	22311.6	23005.4	23134.1	23083	24483.7	-0.0032488	0.040934	0.0489783	0.045788	0.130779	0.0522271	0.00804426	0.00319024	0.084991	0.0818007	0.921833	0.321696	0.253818	0.585443	0.0791438	0.260106	0.862625	0.970115	0.391281	0.244909	-0.000114838	0.0201622	0.0291655	0.0106464
E3 SUMO-protein ligase RanBP2 OS=Homo sapiens OX=9606 GN=RANBP2 PE=1 SV=2	RANBP2	27644.5	27526.9	28280.6	27683.7	27365.1	27276.5	29436.6	29111	29165.7	28441.8	28528.2	28372.5	27637.6	28137.5	27301.9	27405.8	27280.8	26747.9	27817.3	29237.8	27441.8	27692.3	28447.5	27144.8	0.071849	-0.0196108	-0.00649751	0.0323177	-0.0353065	-0.0783465	0.0131133	-0.0388153	-0.0676242	-0.028809	0.00507697	0.22902	0.729699	0.0573814	0.0951493	0.00417915	0.409762	0.0377133	0.00323954	0.157832	0.16485	-0.0125534	-0.000889222	0.0401137
E3 ubiquitin-protein ligase UBR4 OS=Homo sapiens OX=9606 GN=UBR4 PE=1 SV=1	UBR4	13924.5	14463.1	13115.5	13467.7	14229.3	13668.4	14095.2	14935.1	14079.8	14010.7	13476.3	14674.8	15415.6	14922.1	15163.6	15129.2	15243.1	14602.9	13834.4	14370	13788.5	15167.1	14053.9	14991.7	0.0548068	-0.00479457	0.132689	0.0227174	0.115911	0.0778819	0.137483	0.109971	0.0931932	-0.0167781	0.329527	0.924187	0.0329615	0.696187	0.0576027	0.0654443	0.00684147	0.0411391	0.0783853	0.510859	0.0264228	-0.000164167	0.196644	0.00357285
Spectrin beta chain, non-erythrocytic 2 OS=Homo sapiens OX=9606 GN=SPTBN2 PE=1 SV=3	SPTBN2	24819.3	24666	22883.2	24906.1	25366.9	23236	23901.5	24124.2	22237.7	25112.2	19856.3	24407.2	24683	24009.4	21723.2	23965.4	22248.4	19582.8	24122.8	23421.1	24503	23471.9	23125.2	21932.2	-0.0425885	0.022559	-0.0394668	-0.0609314	-0.137349	0.00312169	-0.0620258	0.0214647	-0.0764174	-0.097882	0.460563	0.69359	0.582571	0.601212	0.197353	0.964635	0.403613	0.862316	0.597456	0.379027	-0.01434	0.00358456	-0.00926092	-0.0134642
Glyceraldehyde-3-phosphate dehydrogenase OS=Homo sapiens OX=9606 GN=GAPDH PE=1 SV=3	GAPDH	77368.8	81787.9	98186.7	83718.9	78079.5	99321.3	88309.6	93587.6	113286	81479.3	127337	89723.5	82376.6	85816.7	116102	98837.7	119638	158574	85781.1	98394.4	87039.9	94765.2	99513.1	125683	0.197915	0.0210165	0.143697	0.214227	0.55106	-0.0542184	0.12268	-0.0705296	0.336834	0.407363	0.271325	0.895181	0.510337	0.424862	0.0987264	0.796029	0.568721	0.801995	0.309215	0.20646	0.112121	0.00101066	0.0419801	0.0796391
Keratin, type II cytoskeletal 8 OS=Homo sapiens OX=9606 GN=KRT8 PE=1 SV=7	KRT8	38947.2	35716.8	41989.2	42569.8	39710.3	38617.6	40661.6	42858.5	39904.9	43712.1	39931.1	39891.2	42441.4	46701.6	42416.3	59487.9	57075.3	50066.2	38884.4	41141.7	40299.2	43853.1	41178.1	55543.1	0.0814088	0.0515609	0.173487	0.082687	0.514417	0.0920786	0.121926	0.0908004	0.43173	0.34093	0.325536	0.548309	0.0972573	0.357978	0.00768625	0.18127	0.126894	0.233207	0.00974283	0.0209387	0.0396787	0.0134561	0.175583	0.0368902
Cation-independent mannose-6-phosphate receptor OS=Homo sapiens OX=9606 GN=IGF2R PE=1 SV=3	IGF2R	21575.6	22253.6	21066.1	21532.7	23193	21928.1	23679	24069.3	22916.9	22610.8	20980.5	23381.5	24202.5	24698.8	22856.1	25598.8	25263.3	23701.3	21631.8	23555.1	22217.9	23919.1	22324.3	24854.5	0.122886	0.0385731	0.145014	0.0454613	0.200354	0.0221277	0.10644	0.0995523	0.154892	0.05534	0.0163182	0.389222	0.0243647	0.428542	0.0089647	0.603237	0.0842172	0.149908	0.0510504	0.308849	0.219638	0.0158074	0.233942	0.0167301
Endoplasmin OS=Homo sapiens OX=9606 GN=HSP90B1 PE=1 SV=1	HSP90B1	49095.4	47863.7	54343.3	50007.3	46560	51220.4	52550.8	48885.1	52726.7	51069.8	55466.8	49998.1	48180.6	48166.8	50048.1	47593.6	50014.3	50367.7	50434.1	51387.5	49262.6	48798.5	52178.2	49325.2	0.0270179	-0.0339087	-0.0475637	0.0490476	-0.0320756	-0.0745816	-0.013655	-0.0966113	-0.0811232	0.0154881	0.705537	0.654658	0.47614	0.538693	0.636173	0.137988	0.776686	0.131393	0.205016	0.649105	0.00409268	-0.00623871	-0.0153281	0.0131771
Coatomer subunit alpha OS=Homo sapiens OX=9606 GN=COPA PE=1 SV=2	COPA	27069.5	26518.4	25022.9	26008.6	26812.5	26382.8	25269.6	26681.7	25278.3	24805.7	24864.4	26239.6	26703	26683	26176	25699.8	25652.5	25657.7	26203.6	25743.2	26401.3	26520.7	25303.2	25670	-0.0255736	0.0108439	0.017352	-0.0504433	-0.0296817	0.0429256	0.00650807	0.0677953	0.0207615	-0.0470337	0.582441	0.777507	0.643901	0.307349	0.432192	0.194889	0.701016	0.0713084	0.477667	0.00795842	-0.00600336	0.0011852	0.00331737	-0.0258455
Heat shock protein HSP 90-alpha OS=Homo sapiens OX=9606 GN=HSP90AA1 PE=1 SV=5	HSP90AA1	26655.9	26390.5	25797.7	27637	26765	27774.6	27401.2	28390.5	28024.2	27735.6	28601.8	28797.2	30028	29989.7	30239.9	28271.9	29143.9	28756	26281.4	27938.6	27392.2	30085.9	28378.2	28723.9	0.0882212	0.0597248	0.195046	0.110743	0.128213	0.106824	0.135321	0.0843028	0.0174702	-0.0668326	0.0125302	0.051868	0.000137479	0.00710994	0.00240621	0.00199322	0.00116426	0.00702178	0.448967	0.00670001	0.1678	0.0767524	0.75322	0.23789
Cullin-associated NEDD8-dissociated protein 1 OS=Homo sapiens OX=9606 GN=CAND1 PE=1 SV=2	CAND1	28827.2	27847.4	26321.5	28902.8	28823.4	27882.1	27496.7	27311.2	27102.8	26908.8	29003.4	27236.6	29056.1	29119.5	28205.5	29317.8	28696.7	29052.3	27665.4	27303.6	28536.1	28793.7	27716.3	29022.3	-0.0189916	0.0447071	0.0576721	0.0026519	0.0690792	0.0766638	0.012965	0.0550202	0.0664273	0.011407	0.649576	0.337248	0.224631	0.96095	0.145052	0.00918824	0.59031	0.205857	0.125084	0.544153	-0.00355846	0.0211041	0.0374021	4.58752e-05
Catenin alpha-1 OS=Homo sapiens OX=9606 GN=CTNNA1 PE=1 SV=1	CTNNA1	19783.9	18976.7	21112.8	20351.9	19225	20850.8	18798.3	17722.9	18739.1	18842.4	19787.7	18620.5	17936	17709	18047.3	18519.8	18141.7	19596.6	19957.8	18420.1	20142.6	17897.4	19083.5	18752.7	-0.115672	0.0132948	-0.1572	-0.0646244	-0.0898544	-0.0415282	-0.170495	-0.0925756	-0.02523	0.0673456	0.097541	0.825866	0.030874	0.290416	0.188048	0.22326	0.0102446	0.0331161	0.588948	0.128289	-0.116923	0.00110467	-0.237436	-0.034702
Eukaryotic translation initiation factor 3 subunit A OS=Homo sapiens OX=9606 GN=EIF3A PE=1 SV=1	EIF3A	41397	40686.7	36859.8	39253.7	40935.1	38273.2	43624.5	44902.3	41982.2	41736.5	38105.5	43109.2	45667.6	46301.1	43368.8	44548.4	44142	40497.8	39647.8	43503	39487.3	45112.5	40983.7	43062.7	0.133873	-0.00585209	0.186285	0.0478094	0.119198	0.0524123	0.192137	0.138476	0.0713885	-0.0670873	0.0788288	0.925349	0.0305541	0.55066	0.14813	0.260137	0.00891787	0.076388	0.351111	0.260669	0.147704	-0.000197182	0.282209	0.0123882
Cytoskeleton-associated protein 5 OS=Homo sapiens OX=9606 GN=CKAP5 PE=1 SV=3	CKAP5	24203.7	23815.1	23635.7	24186.8	23750.6	24244.1	25128.7	24706.9	24975.7	24697.4	23768.8	24734.1	25807	24267.3	24950.1	23826.1	22858.1	22392.7	23884.8	24937.1	24060.5	25008.1	24400.1	23025.6	0.0621989	0.0105718	0.0663026	0.0307923	-0.052854	0.00410368	0.0557308	0.0355103	-0.0836462	-0.119157	0.00719624	0.485571	0.0776398	0.223005	0.131523	0.885291	0.11504	0.327869	0.0596138	0.0319642	0.133286	0.00331688	0.0735903	0.0200668
Alpha-actinin-1 OS=Homo sapiens OX=9606 GN=ACTN1 PE=1 SV=2	ACTN1	13494.6	14070.7	15353.3	14037.3	14398.7	15440.8	13897.3	14470.1	14853.1	14424.7	14656	15129.5	14692.1	14620.5	15503.2	14993.5	15276.4	15412	14306.2	14406.8	14625.6	14938.6	14736.7	15227.3	0.0101127	0.0318553	0.0624044	0.0427762	0.0900196	0.0522917	0.0305491	0.0196282	0.0472434	0.0276152	0.878063	0.668355	0.36399	0.504082	0.177163	0.251009	0.570476	0.595933	0.111821	0.402675	0.000571113	0.00557444	0.0273899	0.0127259
Chromodomain-helicase-DNA-binding protein 4 OS=Homo sapiens OX=9606 GN=CHD4 PE=1 SV=2	CHD4	23124.9	21373.8	22400.6	22945.9	21277.9	21662.4	23850.4	22009.5	22832.6	23114.8	20070	22116.5	22586.9	21820.3	21320.1	23434.6	22031.7	21842.7	22299.8	22897.5	21962.1	21909.1	21767.1	22436.3	0.0381615	-0.0220148	-0.0254984	-0.0348794	0.00880831	-0.0636599	-0.0034836	0.00938101	0.0436877	0.0343067	0.462216	0.661669	0.567306	0.632371	0.857684	0.201554	0.936485	0.890572	0.550264	0.444883	0.01279	-0.00394856	-0.00627727	-0.00694197
Heterogeneous nuclear ribonucleoprotein M OS=Homo sapiens OX=9606 GN=HNRNPM PE=1 SV=3	HNRNPM	40549.9	37632.8	35281.1	39576	38997.7	35173.5	37776	36558.5	33537.9	38382.7	32252	36583.2	37786.2	38456.8	33263.5	38085.5	35029.8	31362.5	37821.3	35957.5	37915.7	36502.2	35739.3	34825.9	-0.0729063	0.00359895	-0.0512156	-0.0816863	-0.119036	0.0216907	-0.0548145	0.0304707	-0.0373494	-0.0678201	0.399236	0.965567	0.586308	0.429877	0.291913	0.804595	0.544502	0.770469	0.748802	0.544916	-0.0290728	5.47673e-05	-0.0118756	-0.0299508
T-complex protein 1 subunit beta OS=Homo sapiens OX=9606 GN=CCT2 PE=1 SV=4	CCT2	29407.2	30008.6	31047.9	31315.3	30338.6	32457.3	32367.2	32903.4	34268.9	30257.7	33530.6	32690.4	33191	35109.7	36563.6	32917.3	36449.5	35099.4	30154.6	33179.8	31370.4	34954.8	32159.6	34822.1	0.13793	0.0570274	0.213113	0.0928715	0.207625	0.0751826	0.156085	0.120241	0.114754	-0.00548738	0.0151133	0.192908	0.0115793	0.140271	0.0147109	0.190981	0.0358873	0.113646	0.13446	0.929977	0.251121	0.0407547	0.412654	0.0792224
Poly [ADP-ribose] polymerase 1 OS=Homo sapiens OX=9606 GN=PARP1 PE=1 SV=4	PARP1	34887.6	34156.4	42911.2	36426	32367.4	39887.9	34562.1	32473.9	37736.5	34814.8	42039.2	35410.6	31418.3	30836.7	35936.1	32294.8	34314.1	39465	37318.4	34924.2	36227.1	32730.4	37421.5	35358	-0.0956614	-0.0428178	-0.189257	0.00398154	-0.0778518	-0.0935959	-0.14644	-0.193239	-0.0818334	0.111406	0.495242	0.773743	0.229041	0.978734	0.607687	0.379418	0.265826	0.171649	0.548059	0.38153	-0.0291942	-0.00477004	-0.121141	3.71697e-05
Tubulin beta chain OS=Homo sapiens OX=9606 GN=TUBB PE=1 SV=2	TUBB	7097.9	7007.8	7108.8	6969.6	6657.9	7169.1	6467	6621	7134.9	6410.4	7469.2	6557.9	6518.6	6634.5	7281.8	6576.3	6929.9	7228.9	7071.5	6740.97	6932.2	6811.63	6812.5	6911.7	-0.0690608	-0.028703	-0.0540155	-0.0538319	-0.0329757	0.0150453	-0.0253125	-0.000183547	0.0208563	0.0210398	0.181237	0.411721	0.339102	0.479697	0.45053	0.83176	0.689153	0.998405	0.807459	0.757968	-0.051226	-0.0110621	-0.0253694	-0.0171742
Sarcoplasmic/endoplasmic reticulum calcium ATPase 2 OS=Homo sapiens OX=9606 GN=ATP2A2 PE=1 SV=1	ATP2A2	22290.5	22160.7	25197.1	22879.1	22021.8	23149.3	21861.4	21368.4	22426.8	22458.2	23135.8	22455.2	20506.8	20858.5	20584.4	19283	19744.9	19891	23216.1	21885.5	22683.4	20649.9	22683.1	19639.6	-0.0851481	-0.0334887	-0.168991	-0.0335099	-0.241358	-0.0838427	-0.135502	-0.135481	-0.207848	-0.0723668	0.268874	0.637948	0.061711	0.627804	0.0238398	0.0188511	0.00465633	0.00124822	0.000473823	0.00887401	-0.0485728	-0.00653748	-0.204418	-0.00677489
Heat shock cognate 71 kDa protein OS=Homo sapiens OX=9606 GN=HSPA8 PE=1 SV=1	HSPA8	49908.4	48968.6	52823.4	48706.6	47026.4	51766.5	49045.4	48602.8	52551.2	48347	57559.4	50613.2	47381	47613.4	52272.9	45049.5	47789.5	53827.3	50566.8	50066.5	49166.5	49089.1	52173.2	48888.8	-0.0143458	-0.0405148	-0.0427878	0.0451184	-0.0486875	-0.0284419	-0.00227294	-0.0879062	-0.0938059	-0.00589971	0.783753	0.482059	0.495134	0.621226	0.586475	0.654485	0.972532	0.389302	0.435629	0.950673	-0.00151809	-0.0128392	-0.0130621	0.00932825
Alpha-enolase OS=Homo sapiens OX=9606 GN=ENO1 PE=1 SV=2	ENO1	61270.7	63832	63132.5	63062.1	63690.7	66114.3	63247.9	64414.3	68916.1	60346.9	73226	63230.5	64643.1	66798.5	72266.5	65309.7	72380.2	78355.8	62745.1	65526.1	64289	67902.7	65601.1	72015.2	0.0625676	0.0350706	0.113967	0.0642187	0.1988	0.0513993	0.0788963	0.0497482	0.134581	0.0848332	0.215061	0.269047	0.0975159	0.512318	0.0735874	0.451545	0.214593	0.636979	0.302655	0.402924	0.0417601	0.0199963	0.115212	0.018653
Heat shock 70 kDa protein 4 OS=Homo sapiens OX=9606 GN=HSPA4 PE=1 SV=4	HSPA4	21878.6	22351.9	22082.7	22479.1	22670.9	23303.3	22560.4	22956.5	21654.3	21997.6	25269.5	23244.6	23931.5	25898	25246.1	25151.6	26555.3	26297	22104.4	22390.4	22817.8	25025.2	23503.9	26001.3	0.0185467	0.045824	0.179048	0.0885666	0.23425	0.160501	0.133224	0.0904814	0.145684	0.0552022	0.522959	0.06607	0.00796171	0.21988	0.00100008	0.019249	0.0247657	0.244187	0.0754433	0.247491	0.0052215	0.0540722	0.375821	0.0582604
Tubulin beta-4B chain OS=Homo sapiens OX=9606 GN=TUBB4B PE=1 SV=1	TUBB4B	44231.3	43827.3	38873.1	42080.8	43370.8	40731.5	41637.3	42194.1	42165.7	39967.2	44260.1	41259.3	43852.8	43488	43993.5	43300.6	44772.9	45150.5	42310.6	41999	42061	43778.1	41828.9	44408	-0.0106619	-0.00853371	0.0491913	-0.0165191	0.0698016	0.0598532	0.057725	0.0657104	0.0863207	0.0206103	0.866013	0.901008	0.443879	0.833026	0.311648	0.00164579	0.0915556	0.20259	0.13736	0.341531	-0.000666107	-0.000386333	0.0173515	-0.00131065
Trifunctional enzyme subunit alpha, mitochondrial OS=Homo sapiens OX=9606 GN=HADHA PE=1 SV=2	HADHA	21469.9	20539.8	24262.2	23133.2	20590.2	22846.4	23666.2	21616.2	23725.6	22214.1	25725.2	21690.3	20779	20522.8	22314.5	23460.3	24289	27542	22090.6	23002.7	22189.9	21205.4	23209.9	25097.1	0.0583663	0.00647055	-0.0590008	0.0713035	0.184086	-0.117367	-0.0654714	-0.130304	0.112782	0.243087	0.526427	0.945995	0.518119	0.543976	0.146944	0.113868	0.371759	0.221318	0.347984	0.0463961	0.0162645	0.000156012	-0.0168489	0.0188541
Protein diaphanous homolog 1 OS=Homo sapiens OX=9606 GN=DIAPH1 PE=1 SV=2	DIAPH1	20157.7	20260.9	19883.8	19657.8	20453.9	20596.5	20470	21338.2	21975.1	20152.2	21388.7	21015.3	21493.5	21640.8	22984.8	21259.7	22027.9	23492.1	20100.8	21261.1	20236.1	22039.7	20852.1	22259.9	0.0809633	0.00967598	0.132852	0.0529375	0.147194	0.0518883	0.123176	0.0799142	0.0942567	0.0143425	0.0616029	0.687877	0.0164523	0.121381	0.0313835	0.293556	0.0317547	0.118579	0.133812	0.798859	0.0979979	0.00157224	0.236977	0.0484827
116 kDa U5 small nuclear ribonucleoprotein component OS=Homo sapiens OX=9606 GN=EFTUD2 PE=1 SV=1	EFTUD2	16452.3	16583.5	17473.7	16731.8	16002.9	16730.2	17035.5	16330.1	16692.5	16488.8	17227.4	16616.1	15812.8	15914.5	16143.1	15695.8	15975.8	15959.1	16836.5	16686	16488.3	15956.8	16777.4	15876.9	-0.0129512	-0.0301496	-0.0774209	-0.00507024	-0.084663	-0.0644697	-0.0472713	-0.0723507	-0.0795928	-0.00724211	0.712359	0.435574	0.0586146	0.88797	0.0450979	0.0320173	0.112007	0.0296841	0.02138	0.581127	-0.00190773	-0.0108821	-0.0953821	-0.000261634
Unconventional myosin-VI OS=Homo sapiens OX=9606 GN=MYO6 PE=1 SV=4	MYO6	18695.4	18812	17780.6	18347.5	18887.5	18598.9	19695.5	20741.5	20519.1	18738.6	19554.8	19693.4	21153.3	21337.3	21892.3	22458.3	23698.2	24378.2	18429.3	20318.7	18611.3	21461	19328.9	23511.6	0.140804	0.0141749	0.219711	0.0687581	0.351367	0.078907	0.205536	0.150953	0.282609	0.131656	0.0142942	0.641166	0.0015431	0.111345	0.00144248	0.0422236	0.000465327	0.00456989	0.00276849	0.0274487	0.259761	0.00273618	0.617741	0.0655491
Coatomer subunit gamma-1 OS=Homo sapiens OX=9606 GN=COPG1 PE=1 SV=1	COPG1	12043.8	11667.1	11140.3	11688.9	12009.6	11610.3	11326.2	11555.8	11226.6	10974.9	10998	11325.7	11999.8	12063.4	11488.7	11488.8	11451	11218.5	11617.1	11369.5	11769.6	11850.6	11099.5	11386.1	-0.0310728	0.0188195	0.0287183	-0.0657468	-0.0289722	0.0597911	0.00989887	0.0944651	0.0367747	-0.0576905	0.425936	0.625654	0.504601	0.144041	0.448711	0.0801373	0.730236	0.0247807	0.112512	0.0814856	-0.0115173	0.00383288	0.00853084	-0.0553268
Protein disulfide-isomerase A4 OS=Homo sapiens OX=9606 GN=PDIA4 PE=1 SV=2	PDIA4	32578.2	33737.1	41635.2	33377.9	31255.6	37366.7	35788.8	33879.6	39023.9	34429.1	42040.1	35685.2	30932.4	31200.2	35305.4	31505.8	34294.7	38876.7	35983.5	36230.8	34000.1	32479.3	37384.8	34892.4	0.00987981	-0.0817979	-0.147813	0.0551163	-0.0444227	-0.157693	-0.0660156	-0.20293	-0.099539	0.103391	0.942431	0.586986	0.332072	0.723722	0.77487	0.143166	0.541769	0.148808	0.478075	0.401395	0.000254411	-0.0189258	-0.0707684	0.0077399
UDP-glucose:glycoprotein glucosyltransferase 1 OS=Homo sapiens OX=9606 GN=UGGT1 PE=1 SV=3	UGGT1	12858.5	12669.6	13699.9	12944.5	12362.5	13002.5	13646.3	12782.3	13404.9	13372.7	13457	12968.5	12797.3	12533.9	12702.7	12790.5	12801.6	13197.8	13076	13277.8	12769.8	12678	13266.1	12930	0.0220985	-0.0341816	-0.0445979	0.0208194	-0.0162027	-0.0666964	-0.0104163	-0.0654173	-0.0370221	0.0283952	0.646822	0.462171	0.289039	0.616657	0.6929	0.0893331	0.695626	0.0254983	0.170933	0.17827	0.00418136	-0.0114576	-0.0240402	0.00437117
Pyruvate kinase PKM OS=Homo sapiens OX=9606 GN=PKM PE=1 SV=4	PKM	43630.8	45032.8	48581.7	43792.9	43924	50073.9	46663.4	49638.7	55322.8	44084.1	58472.7	47896.4	46323.7	48012.7	57609.5	48350.8	56927.8	64905.8	45748.4	50541.6	45930.3	50648.6	50151.1	56728.1	0.14375	0.00572282	0.146801	0.132558	0.310342	0.00305105	0.141078	0.014243	0.177784	0.163541	0.17796	0.94642	0.267872	0.387946	0.0931626	0.981496	0.311839	0.932952	0.364337	0.363428	0.107766	0.000136868	0.0839808	0.0545117
Neutral alpha-glucosidase AB OS=Homo sapiens OX=9606 GN=GANAB PE=1 SV=3	GANAB	22863	22427.4	23517.4	22492.6	22181.4	22684.8	24741.3	23858.7	24215.4	23659.9	22873.9	24261.2	23554.7	23860.1	23314.5	22941.6	22810.7	22800.2	22935.9	24271.8	22452.9	23576.4	23598.3	22850.8	0.0816715	-0.0307057	0.0397359	0.0410754	-0.00536284	-0.0419356	0.0704415	-0.00133949	-0.0464382	-0.0450987	0.0305502	0.238661	0.144597	0.265034	0.803439	0.0820546	0.00645518	0.961962	0.138116	0.0115432	0.123731	-0.0191057	0.0333718	0.0236881
Hypoxia up-regulated protein 1 OS=Homo sapiens OX=9606 GN=HYOU1 PE=1 SV=1	HYOU1	22616.5	21257.7	24852.1	23019.5	20692	22352.9	24087	21667.5	23755.8	23252.7	24856.4	22207.3	22019.5	22491.1	21905	21949.4	23100	22034.5	22908.8	23170.1	22021.5	22138.5	23438.8	22361.3	0.0163645	-0.0569892	-0.0493401	0.0329989	-0.0348957	-0.0657046	0.00764909	-0.0823391	-0.0678946	0.0144444	0.849679	0.518806	0.508856	0.704479	0.648091	0.255672	0.877865	0.175545	0.275944	0.616865	0.0011577	-0.0162416	-0.0144767	0.00502019
Bifunctional purine biosynthesis protein PURH OS=Homo sapiens OX=9606 GN=ATIC PE=1 SV=3	ATIC	21947.6	22483.4	23740.5	22173.5	21998.7	22795.6	24106	25309.8	23963.1	22342.2	31257.3	24501.8	23622.5	23167.2	24897	23653	24200	32193.7	22723.8	24459.6	22322.6	23895.6	26033.8	26682.2	0.106197	-0.0257012	0.0725368	0.196178	0.231673	-0.0336598	0.0982379	-0.123641	0.0354954	0.159136	0.0635573	0.529672	0.189367	0.293156	0.231837	0.447935	0.0512192	0.477962	0.874444	0.377233	0.1271	-0.00709333	0.0524219	0.104543
Nuclear pore membrane glycoprotein 210 OS=Homo sapiens OX=9606 GN=NUP210 PE=1 SV=3	NUP210	17966.8	17451.8	17521.8	17587.2	17183.6	16706.3	18319.9	17921.7	17218.1	17845.5	16517.6	18058	17335.2	17328.7	16631.2	16889.8	16399.6	16417.8	17646.8	17819.9	17159	17098.4	17473.7	16569.1	0.0140826	-0.0404383	-0.0455481	-0.0142215	-0.0909143	-0.0596307	-0.00510976	-0.0313266	-0.0766928	-0.0453662	0.655949	0.180868	0.125512	0.750548	0.0090544	0.14398	0.869152	0.522061	0.149535	0.135183	0.00257895	-0.0300311	-0.0410531	-0.0017723
Tubulin alpha-1C chain OS=Homo sapiens OX=9606 GN=TUBA1C PE=1 SV=1	TUBA1C	41900	43922.2	40361.8	38684.8	40124.2	41496.6	37999.3	39776.7	42441	36413.7	44569.8	38710.8	38509.3	38168.4	43733.5	39463.5	42291.9	51347.4	42061.3	40072.3	40101.9	40137.1	39898.1	44367.6	-0.0698881	-0.0688252	-0.0675594	-0.0761745	0.0770119	0.00232867	0.00126579	0.00861514	0.153186	0.144571	0.294941	0.209659	0.406257	0.458245	0.569792	0.978092	0.986637	0.940792	0.360212	0.351057	-0.0370592	-0.0466969	-0.0264292	-0.0258157
Stress-70 protein, mitochondrial OS=Homo sapiens OX=9606 GN=HSPA9 PE=1 SV=2	HSPA9	34635.4	32639.2	34531.3	35003.4	31796.3	32709.1	36436.2	33572.6	34325.6	34780.1	35253.4	33478.1	33657.6	34410.7	32241.9	34667	34966.7	35532.9	33935.3	34778.1	33169.6	33436.7	34503.9	35055.5	0.0353937	-0.0329252	-0.0213529	0.0239713	0.0468554	-0.0567466	0.0115723	-0.0453241	0.0228841	0.0682083	0.476811	0.543185	0.612281	0.534786	0.183111	0.277132	0.82719	0.267041	0.40152	0.0772638	0.0113845	-0.00872689	-0.00454921	0.00651586
ATP-citrate synthase OS=Homo sapiens OX=9606 GN=ACLY PE=1 SV=3	ACLY	22399.5	22382.6	22564.4	21312.4	22136.6	22890	20108.3	20376.3	20785.2	20183.5	23043.3	21111.8	20758.1	21010	21243.6	20381.6	20261.5	22402	22448.8	20423.3	22113	21003.9	21446.2	21015	-0.136427	-0.0217457	-0.0959832	-0.0659184	-0.0952187	0.0404436	-0.0742375	-0.0300648	-0.0293003	0.000764513	0.000590649	0.505143	0.000678429	0.300721	0.108725	0.0741177	0.0805272	0.631806	0.713013	0.988213	-0.440477	-0.00644946	-0.304122	-0.0343987
Transport and Golgi organization protein 1 homolog OS=Homo sapiens OX=9606 GN=MIA3 PE=1 SV=1	MIA3	25738.9	24245.7	25032.3	26657.5	25099	24627.3	33221	29984.9	30342.7	30171.2	27838.5	28121.3	31354.8	30344.8	27799.3	32427.2	31320.5	27725.6	25005.6	31182.9	25461.3	29833	28710.3	30491.1	0.3185	0.026051	0.254654	0.199317	0.286135	-0.0638461	0.228603	0.0553374	0.0868181	0.0314807	0.00512931	0.576236	0.0134148	0.0121818	0.0208671	0.411136	0.0232683	0.432639	0.327613	0.728886	0.729347	0.00623662	0.476819	0.38155
T-complex protein 1 subunit theta OS=Homo sapiens OX=9606 GN=CCT8 PE=1 SV=4	CCT8	30437.7	30418.9	34194.8	31672.6	30523.1	34432.2	32662.5	32735	36695.2	30215.7	38844.7	32878.8	31985.7	33025.7	37301.7	32655.8	35849.6	41250.5	31683.8	34030.9	32209.3	34104.4	33979.7	36585.3	0.1031	0.0237319	0.106211	0.100929	0.207519	0.00311117	0.0824792	0.00528194	0.10659	0.101308	0.269073	0.773855	0.304091	0.464662	0.155472	0.973801	0.396555	0.969116	0.506774	0.453258	0.0587804	0.00264232	0.0549108	0.0335955
Myosin-14 OS=Homo sapiens OX=9606 GN=MYH14 PE=1 SV=2	MYH14	9420.5	9060.2	7738	9233.4	9605.5	8005.9	9313.1	9296.8	8306.9	9584.8	7586.1	8999.7	10402.2	10042.2	8668.2	9321.5	8456.9	7032.6	8739.57	8972.27	8948.27	9704.2	8723.53	8270.33	0.0379108	0.0340465	0.151048	-0.00264915	-0.0796163	0.113137	0.117001	0.153697	-0.0769671	-0.230664	0.72232	0.781544	0.259804	0.98465	0.606537	0.306133	0.350627	0.284597	0.638466	0.167335	0.00535567	0.00364456	0.0884164	-1.77976e-05
Exportin-2 OS=Homo sapiens OX=9606 GN=CSE1L PE=1 SV=3	CSE1L	17530.6	17837.8	18835.7	17061	16763	18448.5	17890.7	17927.7	19696.3	16843.4	21267.6	17791.3	17096.3	17049.3	19730.7	17120	18206.8	21854.6	18068	18504.9	17424.2	17958.8	18634.1	19060.5	0.0344679	-0.0523498	-0.00875121	0.0445057	0.077144	-0.0432191	0.0435986	-0.0532569	0.0326383	0.0858952	0.573833	0.379191	0.915712	0.706926	0.540543	0.635956	0.630186	0.696521	0.838794	0.548644	0.00831414	-0.0220467	-0.000334656	0.0067037
Eukaryotic translation initiation factor 4 gamma 1 OS=Homo sapiens OX=9606 GN=EIF4G1 PE=1 SV=4	EIF4G1	36168.3	37045.8	33874.6	34620.9	37693.6	35769.8	37042.2	38808.6	37604.3	36916.6	35437.9	38211.4	38826.2	38871.4	38347.4	37292.6	36932.4	36147.8	35696.2	37818.4	36028.1	38681.7	36855.3	36790.9	0.0833152	0.0133507	0.115878	0.0461003	0.0435784	0.0325629	0.102527	0.0697779	-0.00252183	-0.0722997	0.120731	0.811486	0.035893	0.402582	0.336836	0.189865	0.0436821	0.0894967	0.944548	0.00742809	0.0764984	0.00121116	0.167443	0.0182163
Lamin-B1 OS=Homo sapiens OX=9606 GN=LMNB1 PE=1 SV=2	LMNB1	22765.8	21049.8	21373.4	24349.4	22580.9	20141.6	22421.9	21126.2	19950.6	22221.2	20042.9	21294.3	21164.9	22591	18696.1	20016.3	19399.3	16758.7	21729.7	21166.2	22357.3	20817.3	21186.1	18724.8	-0.0379015	0.0410799	-0.0618808	-0.0365457	-0.214718	-0.0239793	-0.102961	-0.025335	-0.178173	-0.152838	0.559738	0.661252	0.507067	0.544544	0.0563329	0.807853	0.408142	0.790888	0.105676	0.239117	-0.00955176	0.00737931	-0.0182508	-0.00964686
2-oxoglutarate dehydrogenase, mitochondrial OS=Homo sapiens OX=9606 GN=OGDH PE=1 SV=3	OGDH	18306.9	19262.1	19747	18160.2	19052.9	18427.7	16799.1	16268.6	16918.6	17688.9	17733.5	17008.2	15881.2	15940.4	15753	15821.1	15712.9	15634.9	19105.3	16662.1	18546.9	15858.2	17476.9	15723	-0.197405	-0.0427948	-0.268746	-0.128529	-0.281102	-0.0713412	-0.225952	-0.140218	-0.152573	-0.0123556	0.00641676	0.325724	0.00159963	0.0281449	0.00136825	0.0178628	0.000573032	0.00256308	0.00188874	0.155062	-0.432847	-0.0208475	-0.751409	-0.199297
Splicing factor 3B subunit 3 OS=Homo sapiens OX=9606 GN=SF3B3 PE=1 SV=4	SF3B3	16252.2	15670.6	17460.8	16188	15514.1	15985.9	16047	15085.3	16506.4	15602.5	17372.5	15488.2	14794.8	14894.9	15145.1	15003.5	15504.4	16046.5	16461.2	15879.6	15896	14944.9	16154.4	15518.1	-0.051898	-0.0504057	-0.139413	-0.0271423	-0.0851145	-0.0875151	-0.0890073	-0.112271	-0.0579721	0.0542986	0.436372	0.372825	0.0477657	0.722895	0.195348	0.096215	0.013444	0.122308	0.402561	0.146459	-0.0186907	-0.0215986	-0.184148	-0.00382503
Tubulin alpha-4A chain OS=Homo sapiens OX=9606 GN=TUBA4A PE=1 SV=1	TUBA4A	13017.8	13839.9	13282.1	13784.5	13635.5	14029.9	13573	13793.5	14221.7	13140.2	14404.3	13651.5	14185.6	13629.5	14962.4	13975.9	14737.6	14786.7	13379.9	13862.7	13816.6	14259.2	13732	14500.1	0.0511408	0.0463352	0.0918187	0.0374708	0.115989	0.0406779	0.0454835	0.0543479	0.0785178	0.0241699	0.192277	0.178807	0.126207	0.468337	0.0349909	0.409624	0.334105	0.3787	0.163989	0.633319	0.0366206	0.0346409	0.0825374	0.0123444
Golgin subfamily B member 1 OS=Homo sapiens OX=9606 GN=GOLGB1 PE=1 SV=2	GOLGB1	15303.2	15610.5	14912.6	15614.6	15931.2	15062.5	16165.1	16306.3	15359.3	16381.3	14384.7	15963.9	16462.1	16455	15289.7	17071.6	16702	14729.1	15275.4	15943.6	15536.1	16068.9	15576.6	16167.6	0.0617611	0.0244111	0.0730609	0.0281701	0.0818893	0.0112998	0.0486498	0.0448907	0.0537191	0.00882839	0.134978	0.466648	0.144859	0.662754	0.302595	0.810187	0.315746	0.532846	0.566771	0.91059	0.053716	0.00808033	0.061302	0.00503253
CAD protein OS=Homo sapiens OX=9606 GN=CAD PE=1 SV=3	CAD	16114.2	16040.4	13063.8	14643.9	16207	14427.3	15134	16318.9	14567.2	15298.5	13682.2	16251.7	16934	17113.7	15680.6	14940.3	14174.2	13352.9	15072.8	15340	15092.7	16576.1	15077.5	14155.8	0.0253542	0.00190666	0.137157	0.000446601	-0.0905542	0.111803	0.135251	0.136711	-0.0910008	-0.227711	0.824595	0.987007	0.243947	0.997208	0.453017	0.145564	0.108199	0.161914	0.353519	0.0196892	0.00212365	1.08293e-05	0.0840369	5.42211e-07
26S proteasome non-ATPase regulatory subunit 2 OS=Homo sapiens OX=9606 GN=PSMD2 PE=1 SV=3	PSMD2	20776.5	20754.9	17301.9	18763	20865.1	18327.3	18606.4	20016	17836.8	19022.6	16676	19330.2	20090.5	20209.6	18574.2	18392.7	17491.5	15596.3	19611.1	18819.7	19318.5	19624.8	18342.9	17160.2	-0.0594243	-0.0216899	0.00100504	-0.0964461	-0.192607	0.0604293	0.0226949	0.0974511	-0.0961608	-0.193612	0.580909	0.844134	0.991923	0.424315	0.159093	0.385549	0.761817	0.264987	0.371232	0.0653283	-0.0140177	-0.00159613	3.53994e-06	-0.035908
T-complex protein 1 subunit alpha OS=Homo sapiens OX=9606 GN=TCP1 PE=1 SV=1	TCP1	22442.4	22426.6	23745.4	23414.9	22391.2	24601.3	23846.2	24406.2	25943.4	22198.5	26892.4	24368.4	24541.5	25363.6	27037.1	24457.5	26883.4	28167.7	22871.5	24731.9	23469.1	25647.4	24486.4	26502.9	0.112826	0.0372157	0.165264	0.0984338	0.2126	0.0524376	0.128048	0.0668299	0.114166	0.0473358	0.0716308	0.482983	0.0314123	0.320393	0.0363033	0.396728	0.0887706	0.493476	0.310651	0.550074	0.129175	0.0117627	0.248375	0.0486575
Staphylococcal nuclease domain-containing protein 1 OS=Homo sapiens OX=9606 GN=SND1 PE=1 SV=1	SND1	25743.9	26463.2	25508.1	24937.6	26142.4	25481.3	25147.8	25673.7	24292.6	25050.8	23285.1	25903.9	25328.4	25466.5	24804.2	21513.6	22007.8	19707.2	25905.1	25038	25520.4	25199.7	24746.6	21076.2	-0.049113	-0.0215815	-0.0398277	-0.066004	-0.29762	0.00928531	-0.0182463	0.0261762	-0.231616	-0.257792	0.154376	0.442273	0.114858	0.231953	0.00308207	0.737661	0.4702	0.600124	0.0243164	0.00478373	-0.0398513	-0.00764652	-0.0374317	-0.0418861
T-complex protein 1 subunit epsilon OS=Homo sapiens OX=9606 GN=CCT5 PE=1 SV=1	CCT5	25912.5	26030.1	26917.2	25754.1	25700.6	27765.6	26029.7	26711.8	28247.1	24589.6	28972.5	26573.7	26306.3	26736.8	28871.1	26391	27875.7	30772.7	26286.6	26996.2	26406.8	27304.7	26711.9	28346.5	0.0384288	0.00658011	0.0548235	0.0231568	0.108841	0.0163947	0.0482434	0.0316667	0.0856845	0.0540179	0.385109	0.880462	0.299098	0.761029	0.195039	0.77923	0.438362	0.711927	0.416574	0.528551	0.0159255	0.000363809	0.0287378	0.00274637
Protein disulfide-isomerase A3 OS=Homo sapiens OX=9606 GN=PDIA3 PE=1 SV=4	PDIA3	36057	35967.9	45790.3	37780.5	34395.6	42125.9	44094.3	41322.7	47992.7	39935.1	50210	40601.6	38132.4	38480.7	44136.7	43322.5	46908.8	53611.8	39271.7	44469.9	38100.7	40249.9	43582.2	47947.7	0.179338	-0.043675	0.0354951	0.150249	0.28797	-0.143843	0.0791702	-0.114754	0.137721	0.252475	0.242137	0.781804	0.809364	0.406598	0.122403	0.198897	0.508682	0.435332	0.385453	0.0985364	0.110461	-0.00466895	0.00326044	0.0587225
Glutamine--fructose-6-phosphate aminotransferase [isomerizing] 1 OS=Homo sapiens OX=9606 GN=GFPT1 PE=1 SV=3	GFPT1	29265.1	27800	25623.9	27845.6	27178.3	26341.4	27455.4	27281.8	26706.4	26350.6	28392.1	25462.7	28387.1	26963.1	27394.4	27918.5	27451.8	28664.6	27563	27147.9	27121.8	27581.5	26735.1	28011.6	-0.0218941	-0.0232818	0.000969741	-0.0439961	0.0232932	0.0228638	0.0242515	0.0449658	0.0672892	0.0223234	0.720677	0.71931	0.987794	0.577681	0.708039	0.41604	0.490202	0.429633	0.244503	0.4779	-0.00311464	-0.00333125	5.17232e-06	-0.0104848
Phosphoglycerate kinase 1 OS=Homo sapiens OX=9606 GN=PGK1 PE=1 SV=3	PGK1	35802.9	37555.8	38847.2	37941.4	37390.7	41025.7	36524.7	37744.6	41427.4	35338.9	45408.3	37320.9	37329.5	36989	43550	40082.3	42821.5	51148	37402	38565.6	38785.9	39289.5	39356	44683.9	0.0441992	0.0524194	0.0710297	0.0734707	0.256642	0.0268305	0.0186103	-0.00244101	0.183171	0.185612	0.535251	0.389277	0.459336	0.57484	0.101865	0.793875	0.844946	0.98668	0.305119	0.244	0.0119975	0.0214784	0.0239988	0.0176662
T-complex protein 1 subunit gamma OS=Homo sapiens OX=9606 GN=CCT3 PE=1 SV=4	CCT3	22669.2	23891.6	22085.1	22075.5	23171.4	23091.2	22427.2	23712.8	23247.5	21865	22476.1	23823.4	23751.1	23562.8	24530.4	22358.5	23327.2	22846.4	22882	23129.2	22779.4	23948.1	22721.5	22844	0.0155022	-0.00648342	0.0657001	-0.010153	-0.00239366	0.0501979	0.0721836	0.0758531	0.00775931	-0.0680938	0.723666	0.880124	0.154951	0.848215	0.952719	0.162158	0.0641421	0.132158	0.858049	0.0535121	0.00217747	-0.000359544	0.0532044	-0.000725876
Leucine--tRNA ligase, cytoplasmic OS=Homo sapiens OX=9606 GN=LARS PE=1 SV=2	LARS	13651.4	13753.9	12835.5	13328.2	13457.5	13331.9	13358.6	13500.5	13385.3	13076.3	13900.5	13270.7	13923.7	13592.5	13659.5	12867.8	13081.5	13426	13413.6	13414.8	13372.5	13725.2	13415.8	13125.1	0.00012906	-0.00442369	0.0331342	0.000240185	-0.0313681	0.0330051	0.0375579	0.032894	-0.0316083	-0.0645023	0.996937	0.895539	0.368374	0.995621	0.435121	0.0478205	0.0324023	0.313379	0.383315	0.0350401	1.71959e-07	-0.000211963	0.0143707	4.57797e-07
Tight junction protein ZO-1 OS=Homo sapiens OX=9606 GN=TJP1 PE=1 SV=3	TJP1	18614.5	19069.6	19641.2	18874.4	19058.2	19674.8	18520.4	18236.1	17938.2	18803.7	16748.3	19032.4	18924	18303.7	18263	17415.4	17363.4	15726.9	19108.4	18231.6	19202.5	18496.9	18194.8	16835.2	-0.067771	0.00708215	-0.046926	-0.0706833	-0.182726	0.020845	-0.0540081	0.0237573	-0.112042	-0.1358	0.0620211	0.818211	0.170077	0.308979	0.0224681	0.38458	0.0942808	0.71026	0.21096	0.048986	-0.0818308	0.000617101	-0.0361027	-0.0360535
Nuclear pore complex protein Nup205 OS=Homo sapiens OX=9606 GN=NUP205 PE=1 SV=3	NUP205	15766.9	16178.1	15385.2	14665.3	15207	14124.2	15113	15227.8	14928.5	15153.1	14234.9	15086.6	14039.5	14076.5	13235.2	13258.4	12742.2	12274.1	15776.7	15089.8	14665.5	13783.7	14824.9	12758.2	-0.064228	-0.105372	-0.194832	-0.0897794	-0.30637	-0.130604	-0.0894596	-0.105052	-0.216591	-0.111538	0.0486042	0.0455582	0.00507028	0.063588	0.00116658	0.0105367	0.101374	0.0612635	0.00728569	0.0603482	-0.0843524	-0.14135	-0.447133	-0.107432
Hexokinase-1 OS=Homo sapiens OX=9606 GN=HK1 PE=1 SV=3	HK1	23510.5	23972	22128.2	22883.8	24291.6	22526.9	24460.3	24668.4	22843.6	24218.4	20495.9	24572.2	24519.6	24101.8	22611.8	24811.4	23789.6	22184.8	23203.6	23990.8	23234.1	23744.4	23095.5	23595.3	0.0481327	0.00189718	0.0332407	-0.0067348	0.0241509	-0.014892	0.0313435	0.0399755	0.0308857	-0.00908982	0.380644	0.970373	0.536717	0.942855	0.69949	0.778079	0.553905	0.672802	0.75749	0.883947	0.0201908	2.47798e-05	0.00898345	-0.000172109
26S proteasome non-ATPase regulatory subunit 1 OS=Homo sapiens OX=9606 GN=PSMD1 PE=1 SV=2	PSMD1	14123	14028.7	12825	13710.6	14186.3	13283.9	13490.6	14045.8	13369.7	13376.9	13214.1	13794.7	14368.9	14659.2	13797.4	14042.1	13598.5	12856.5	13658.9	13635.4	13726.9	14275.2	13461.9	13499	-0.00248781	0.00716805	0.0636663	-0.0209593	-0.0169852	0.0661541	0.0564982	0.0846255	0.00397405	-0.0806515	0.962211	0.896797	0.275704	0.685571	0.782857	0.122661	0.20583	0.0568164	0.928112	0.144404	-4.16203e-05	0.00033909	0.0356249	-0.00343622
Unconventional myosin-Ic OS=Homo sapiens OX=9606 GN=MYO1C PE=1 SV=4	MYO1C	23884.2	22540.2	22895.8	23159.2	22674.9	22326	21607.8	21236.2	20505.4	22469.3	21453	22476.9	21177.2	20882.2	20101.7	19121.4	18763.7	19736	23106.7	21116.5	22720	20720.4	22133.1	19207	-0.129945	-0.0243484	-0.157264	-0.06211	-0.266679	-0.0273189	-0.132915	-0.0951538	-0.204569	-0.109415	0.0182205	0.456021	0.00973929	0.138139	0.00137353	0.433915	0.00760286	0.0390961	0.00272273	0.0241811	-0.226031	-0.00830317	-0.316332	-0.0533949
Receptor-type tyrosine-protein phosphatase F OS=Homo sapiens OX=9606 GN=PTPRF PE=1 SV=2	PTPRF	14787	14097.9	14382.4	14485.5	14243.7	13976.7	9875.6	9632.5	9146.2	11074.1	10375.7	11188.6	9750.8	9366	9223.8	8013.7	7818.7	7789.4	14422.4	9551.43	14235.3	9446.87	10879.5	7873.93	-0.594525	-0.0188417	-0.610407	-0.406707	-0.873158	-0.0158814	-0.591565	-0.2037	-0.466451	-0.262751	7.68705e-05	0.492692	4.03405e-05	0.000393794	6.54004e-06	0.714294	2.4211e-05	0.00868889	0.000337594	0.000801314	-2.44602	-0.0057924	-2.68229	-1.38473
Heat shock 70 kDa protein 4L OS=Homo sapiens OX=9606 GN=HSPA4L PE=1 SV=3	HSPA4L	16548.4	17678.4	16437.4	18036.7	20049	19025.7	17115.6	19271.6	18542.6	17456.5	19639.4	19094.1	21378.3	23334.5	22815.5	24298.5	27069.8	25733.5	16888.1	18309.9	19037.1	22509.4	18730	25700.6	0.116622	0.172812	0.414526	0.149347	0.605798	0.297903	0.241713	0.265179	0.456451	0.191272	0.129741	0.0378209	0.00135336	0.0740934	0.000591573	0.00821213	0.0135706	0.0126459	0.00252936	0.0323016	0.103435	0.245785	1.1891	0.168795
Nesprin-2 OS=Homo sapiens OX=9606 GN=SYNE2 PE=1 SV=3	SYNE2	12890	12377.5	11756	12831.6	12427	11464.3	10942.1	10811	9808	11673.3	9808.4	11351.2	11116.6	10808.6	9772.5	10028.4	9222.5	8425.3	12341.2	10520.4	12241	10565.9	10944.3	9225.4	-0.230294	-0.0117613	-0.224063	-0.173299	-0.419795	0.00623067	-0.212302	-0.050764	-0.246496	-0.195732	0.0199521	0.856988	0.0272996	0.102611	0.00535002	0.937065	0.0433668	0.619729	0.0804661	0.0951495	-0.391502	-0.000788305	-0.3504	-0.171359
Keratin, type I cytoskeletal 18 OS=Homo sapiens OX=9606 GN=KRT18 PE=1 SV=2	KRT18	34664.2	33564.6	32398.1	38290.3	38137	35101	37708.5	39556.4	35871.2	38184.4	30375.1	36958.7	39557.6	43284.5	37917.2	49359.3	49763.3	38897.7	33542.3	37712	37176.1	40253.1	35172.7	46006.8	0.169043	0.148394	0.263118	0.0684758	0.455864	0.094075	0.114724	0.194642	0.387389	0.192746	0.028871	0.0415317	0.0174319	0.551608	0.0261281	0.254452	0.180184	0.154514	0.0655682	0.213668	0.260249	0.205024	0.462734	0.0176921
Neuroblast differentiation-associated protein AHNAK OS=Homo sapiens OX=9606 GN=AHNAK PE=1 SV=2	AHNAK	16588.9	16471.1	18173.1	20431.9	20148.5	21954.7	16242.6	16171.6	17163.8	16698.6	18165.9	16910.5	17450.7	17184.4	18648.8	22595.9	22644.9	23878.7	17077.7	16526	20845	17761.3	17258.3	23039.8	-0.0473761	0.28759	0.0566235	0.0151795	0.432017	0.104	-0.230966	0.041444	0.416837	0.375393	0.433982	0.00863974	0.390101	0.812925	0.000991155	0.0889181	0.0127737	0.47732	0.00074128	0.00101595	-0.0171752	0.593442	0.023149	0.00136538
Interleukin enhancer-binding factor 3 OS=Homo sapiens OX=9606 GN=ILF3 PE=1 SV=3	ILF3	21111.6	20688.5	23302.3	22033.1	20717.4	21981.9	21742	19859.9	21864.8	21451.9	23782.1	21079.4	19910.3	20170.8	20927.6	20702.1	21742.9	21495.7	21700.8	21155.6	21577.5	20336.2	22104.5	21313.6	-0.0367109	-0.00822274	-0.0936957	0.0265897	-0.0259762	-0.0569848	-0.085473	-0.120285	-0.0525659	0.0677195	0.627104	0.899528	0.190039	0.747672	0.678842	0.316879	0.0782451	0.120608	0.43012	0.0893635	-0.00743984	-0.000378124	-0.0675693	0.00335798
Splicing factor, proline- and glutamine-rich OS=Homo sapiens OX=9606 GN=SFPQ PE=1 SV=2	SFPQ	25487.4	24241.4	26914	26713.3	25394.1	25719.4	26929.8	25149.8	25749.5	26773.2	23592.1	26199.1	25768	25117.5	24108.2	25234.4	24430.6	22149	25547.6	25943	25942.3	24997.9	25521.5	23938	0.0221594	0.0221168	-0.0313809	-0.00147653	-0.0938851	-0.0535403	-0.0534976	-0.0299043	-0.0924086	-0.0625043	0.693332	0.67295	0.578648	0.98428	0.252298	0.254904	0.205304	0.656489	0.304695	0.366858	0.00352465	0.00380447	-0.00745563	-1.01607e-05
Myb-binding protein 1A OS=Homo sapiens OX=9606 GN=MYBBP1A PE=1 SV=2	MYBBP1A	17251.3	17292.8	18209.8	17273.3	17057	17317.6	17010.7	17040.1	16980.9	17260	17501.7	17402.5	16089.3	16442.3	16182.4	15968.9	16211	16228.5	17584.6	17010.6	17216	16238	17388.1	16136.1	-0.0478841	-0.0305681	-0.114941	-0.0162177	-0.12402	-0.0670573	-0.0843732	-0.0987236	-0.107803	-0.00907904	0.140828	0.317409	0.0151149	0.572922	0.0110495	0.00195141	0.00181202	0.000819	0.000331073	0.491932	-0.0407643	-0.0152345	-0.209261	-0.00392314
Structural maintenance of chromosomes flexible hinge domain-containing protein 1 OS=Homo sapiens OX=9606 GN=SMCHD1 PE=1 SV=2	SMCHD1	16907.1	16336.6	16649.9	16346.9	16026	15758.7	15327.7	15050.7	15000.9	15267.9	15490.1	15233.7	14917.7	14717.7	14357.7	14269.1	14107.4	14358.2	16631.2	15126.4	16043.9	14664.4	15330.6	14244.9	-0.13682	-0.0518704	-0.181578	-0.117481	-0.223447	-0.0447571	-0.129707	-0.0640963	-0.105966	-0.0418693	0.00148185	0.0682659	0.00106987	0.00209163	0.000189339	0.0746467	0.00428001	0.0217619	0.000567703	0.0796904	-0.387092	-0.0604703	-0.539407	-0.314793
Ubiquitin carboxyl-terminal hydrolase 7 OS=Homo sapiens OX=9606 GN=USP7 PE=1 SV=2	USP7	14857.5	15036.9	16061.5	14909	14481.7	15282.7	13940.5	13753.1	14453.1	14030.8	15472.9	13912	13405.5	13410.7	14034.2	14199.6	14229.8	14850.6	15318.6	14048.9	14891.1	13616.8	14471.9	14426.7	-0.12483	-0.040834	-0.1699	-0.0820332	-0.0865496	-0.0450695	-0.129066	-0.0878666	-0.00451635	0.0833503	0.0416891	0.386926	0.0166047	0.247811	0.107213	0.217504	0.0149821	0.190659	0.937806	0.0529127	-0.172263	-0.0168388	-0.302382	-0.0497022
Annexin A6 OS=Homo sapiens OX=9606 GN=ANXA6 PE=1 SV=3	ANXA6	21356.7	21842.1	22091.2	21440.4	22349.3	23542.9	21229.5	23728.5	24146.9	21220.1	23759	23745.4	23112.3	23729.2	25294	20926.3	22842.1	25206.4	21763.3	23035	22444.2	24045.2	22908.2	22991.6	0.081926	0.0444431	0.143847	0.0739625	0.0792073	0.0619214	0.0994043	0.0698849	0.00524486	-0.0646401	0.245829	0.351257	0.0289682	0.259089	0.383644	0.417521	0.146463	0.345809	0.95826	0.492944	0.0499229	0.0201939	0.221248	0.0433827
Isoleucine--tRNA ligase, cytoplasmic OS=Homo sapiens OX=9606 GN=IARS PE=1 SV=2	IARS	21101.3	21355.4	18303.9	19880.8	21159.8	19759.6	20020.1	21589.1	19869.3	19804	18582.7	21296.6	21910.7	21914.1	20668.5	19728.6	19845.1	17662.6	20253.5	20492.8	20266.7	21497.8	19894.4	19078.8	0.0169458	0.000939953	0.0860132	-0.0258088	-0.0862057	0.0690673	0.0850732	0.111822	-0.0603969	-0.172219	0.841483	0.990794	0.306333	0.788751	0.385713	0.218266	0.113899	0.14514	0.483559	0.0421557	0.00127017	3.77564e-06	0.0441941	-0.00265986
Fumarate hydratase, mitochondrial OS=Homo sapiens OX=9606 GN=FH PE=1 SV=3	FH	26054.8	23999.5	24446	25141.4	24055.1	23632	26456.5	25271.5	25480.7	25629.4	25462.1	24332.9	25363.7	25518	24475	26381.9	25591.2	26402.8	24833.4	25736.2	24276.2	25118.9	25141.5	26125.3	0.0515172	-0.0327431	0.0164896	0.0177851	0.0731639	-0.0350276	0.0492327	-0.00129553	0.0553788	0.0566743	0.279936	0.508865	0.705748	0.700545	0.129805	0.275255	0.203332	0.967525	0.113451	0.0749878	0.028486	-0.00960673	0.0024957	0.00274893
Tubulin beta-2B chain OS=Homo sapiens OX=9606 GN=TUBB2B PE=1 SV=1	TUBB2B	458.6	492	458	483	449	535.6	489.5	534.8	506.5	488.6	565.8	498.7	517.1	513.9	585.5	544.8	586.9	734.1	469.533	510.267	489.2	538.833	517.7	621.933	0.120024	0.0591968	0.198612	0.140889	0.405532	0.0785877	0.139415	0.0577228	0.264644	0.206921	0.0786253	0.515226	0.0555586	0.14561	0.0596536	0.347003	0.221981	0.564036	0.169568	0.250913	0.132559	0.0170488	0.249307	0.117897
ATP synthase subunit alpha, mitochondrial OS=Homo sapiens OX=9606 GN=ATP5F1A PE=1 SV=1	ATP5F1A	40263.4	40713.2	37909.5	39651.4	41741.6	38435	38869.5	40223.3	36447.7	39572.4	33541.3	40068.5	39136.3	40396.6	35922.6	37950.2	37392.9	32634.1	39628.7	38513.5	39942.7	38485.2	37727.4	35992.4	-0.0411814	0.011385	-0.0422431	-0.070933	-0.138853	-0.00106174	-0.0536282	0.0286898	-0.0679204	-0.0966102	0.471919	0.820936	0.511928	0.449568	0.127833	0.987719	0.425691	0.775626	0.554348	0.31064	-0.0134306	0.000975591	-0.0122839	-0.0246282
RRP12-like protein OS=Homo sapiens OX=9606 GN=RRP12 PE=1 SV=2	RRP12	18331.2	19943.7	20226.7	19475.9	18286.5	19026.3	20528.4	21282.4	21207.8	20901.7	20765.4	20048.1	18626.4	19620.4	19789.1	20817.3	22025.6	21842	19500.5	21006.2	18929.6	19345.3	20571.7	21561.6	0.107302	-0.0428722	-0.0115305	0.0771498	0.144953	-0.118832	0.0313417	-0.0886803	0.0678031	0.156483	0.0774196	0.451209	0.833704	0.173135	0.0421807	0.0187897	0.453969	0.0523891	0.0976626	0.0132353	0.119228	-0.0148176	-0.00091077	0.0587585
Heat shock 70 kDa protein 1B OS=Homo sapiens OX=9606 GN=HSPA1B PE=1 SV=1	HSPA1B	20613.1	20668.9	21318.9	21273.4	20843.3	22345.4	20036	20385.9	20552.4	20401.8	23088.3	21074.6	21082.3	21910.9	20920.6	18805.1	20604.1	19201.3	20867	20324.8	21487.4	21304.6	21521.6	19536.8	-0.0379821	0.0422678	0.0299441	0.0445622	-0.0950243	0.0679262	-0.0123237	-0.0146181	-0.139586	-0.124968	0.117885	0.283133	0.315066	0.478499	0.0875463	0.0458512	0.752826	0.81397	0.111308	0.0476471	-0.035268	0.0231632	0.0150199	0.0142652
X-ray repair cross-complementing protein 5 OS=Homo sapiens OX=9606 GN=XRCC5 PE=1 SV=3	XRCC5	18837.4	18725.3	20170.7	19702.7	18698	19918	20244.9	19644.1	20864.2	19343	21692.5	19371.9	19268.6	19487.5	20639.1	21036	21965.2	24247	19244.5	20251.1	19439.6	19798.4	20135.8	22416.1	0.0735542	0.0145524	0.0409402	0.0653191	0.220089	-0.0326141	0.0263878	-0.0243789	0.15477	0.179149	0.159175	0.760352	0.428543	0.381061	0.040359	0.458273	0.561512	0.722967	0.137666	0.0663085	0.0587055	0.00173152	0.0150662	0.0273691
Tubulin beta-2A chain OS=Homo sapiens OX=9606 GN=TUBB2A PE=1 SV=1	TUBB2A	57.7	58.5	77.3	56.4	54.4	68.9	71.7	55.2	77.5	55.4	94.8	54.9	59.9	65.3	78.2	76.5	105.9	135.8	64.5	68.1333	59.9	67.8	68.3667	106.067	0.0790616	-0.106743	0.0719861	0.0839939	0.7176	-0.00707552	0.178729	-0.0120078	0.633606	0.645614	0.714619	0.589279	0.714317	0.80535	0.0853292	0.970965	0.326697	0.970266	0.156262	0.100117	0.0115371	-0.0245166	0.0105178	0.00789674
Coatomer subunit beta OS=Homo sapiens OX=9606 GN=COPB1 PE=1 SV=3	COPB1	15701.9	15599.6	16571.6	15240.6	15110.8	16254.4	15110.1	15206.8	16362.6	14389.3	17219.4	14888	14806.6	14877.4	16106.2	15297.9	16209.4	19337.5	15957.7	15559.8	15535.3	15263.4	15498.9	16948.3	-0.0364261	-0.0387057	-0.0641764	-0.0420869	0.086885	-0.0277502	-0.0254706	-0.0220895	0.128972	0.151061	0.476416	0.424224	0.254705	0.645952	0.476227	0.637887	0.650233	0.819914	0.389314	0.2628	-0.0117297	-0.0144142	-0.0381184	-0.00798807
Pre-mRNA-splicing factor ATP-dependent RNA helicase DHX15 OS=Homo sapiens OX=9606 GN=DHX15 PE=1 SV=2	DHX15	21235.6	20765.7	19675.3	20130.3	21209.1	19854.1	19607.3	19492.8	19267.4	19867.5	19447.4	19949.6	20065.6	19851	19145.6	19610.5	19368.6	19302.2	20558.9	19455.8	20397.8	19687.4	19754.8	19427.1	-0.079558	-0.0113448	-0.0624881	-0.0575551	-0.0816902	0.0170698	-0.0511433	-0.00493308	-0.0241351	-0.019202	0.0799916	0.807908	0.181388	0.174508	0.074344	0.476754	0.22695	0.842654	0.145387	0.424899	-0.0872715	-0.00105096	-0.0463282	-0.0436374
Puromycin-sensitive aminopeptidase OS=Homo sapiens OX=9606 GN=NPEPPS PE=1 SV=2	NPEPPS	14239.7	14180.1	14322.5	14908.5	14808.6	14983.1	15380.6	15713.5	16186.6	14919.9	16447.2	14942.9	15970.2	16240.9	16980	18203.3	18825.8	20517.9	14247.4	15760.2	14900.1	16397	15436.7	19182.3	0.145587	0.0646167	0.202733	0.115659	0.429076	0.0571459	0.138116	0.0870736	0.313417	0.226343	0.00311326	0.000562198	0.00212602	0.0788891	0.002053	0.170641	0.00808835	0.178076	0.0119372	0.0209911	0.364955	0.210012	0.54179	0.12757
T-complex protein 1 subunit delta OS=Homo sapiens OX=9606 GN=CCT4 PE=1 SV=4	CCT4	22732.6	22587.3	22000.6	21816.2	22257	23090.4	22004.7	23213.7	23145	20935.3	22874.5	23313	23347.8	23686.6	24249.8	22452.5	23393.5	24693.1	22440.2	22787.8	22387.9	23761.4	22374.3	23513	0.0221783	-0.00336633	0.0825364	-0.00424299	0.0673773	0.0603582	0.0859028	0.0867794	0.0716203	-0.0151592	0.484195	0.910197	0.0186846	0.93541	0.193403	0.108188	0.0397047	0.148555	0.308788	0.740932	0.00698571	-0.000137564	0.142666	-0.000123038
Heterogeneous nuclear ribonucleoprotein U OS=Homo sapiens OX=9606 GN=HNRNPU PE=1 SV=6	HNRNPU	31222	29358.1	35952.3	31820.3	28623.6	31448.2	31677.4	29146.4	32860.3	30112.4	36541.9	30355.8	27595.1	28409.3	30306.3	30020.8	31286.9	36654	32177.5	31228	30630.7	28770.2	32336.7	32653.9	-0.043209	-0.0710724	-0.161474	0.00712171	0.0212046	-0.118265	-0.0904014	-0.168596	0.0140829	0.182678	0.694437	0.522011	0.183391	0.958518	0.874296	0.14464	0.222664	0.188418	0.918884	0.150287	-0.0068429	-0.0200652	-0.118945	0.000131039
Exportin-1 OS=Homo sapiens OX=9606 GN=XPO1 PE=1 SV=1	XPO1	22285.9	22156.8	22012.9	14813.7	14766.3	14159.8	21035.2	20004.2	20626.9	11675.3	11839.1	11361.8	11237.2	11103.9	10607.3	10869.6	10878.6	10152.4	22151.9	20555.4	14579.9	10982.8	11625.4	10633.5	-0.107908	-0.603444	-1.01218	-0.930148	-1.05881	-0.904274	-0.408738	-0.0820344	-0.128659	-0.0466248	0.00674218	4.63352e-06	7.09522e-07	3.2538e-07	1.3959e-06	1.13454e-05	0.000225875	0.0536857	0.0235183	0.319586	-0.234291	-3.21882	-6.22394	-6.03444
Serine hydroxymethyltransferase, mitochondrial OS=Homo sapiens OX=9606 GN=SHMT2 PE=1 SV=3	SHMT2	22522.7	21558	24210.2	23871.1	21235.9	22796	23872.9	22342	23348.4	22913.7	26094.6	22634.6	21448.9	21492.4	22117.4	21073.6	22025.8	22319.1	22763.6	23187.8	22634.3	21686.2	23881	21806.2	0.026633	-0.00821803	-0.0699514	0.0691304	-0.0619947	-0.0965844	-0.0617333	-0.139082	-0.131125	0.00795669	0.66056	0.911211	0.251567	0.455499	0.328651	0.039442	0.298887	0.124195	0.151304	0.79577	0.00479628	-0.000331853	-0.0419251	0.0236089
Transketolase OS=Homo sapiens OX=9606 GN=TKT PE=1 SV=3	TKT	19158.1	19941.3	19979.3	19330.9	20334.1	21184.3	18736.1	19026.1	19982.8	18612.5	20624.6	19867.4	19234	19279.5	20591.1	19621.2	20441.9	21245.6	19692.9	19248.3	20283.1	19701.5	19701.5	20436.2	-0.032942	0.0426026	0.000632336	0.000629895	0.0534537	0.0335744	-0.0419702	2.44092e-06	0.0528238	0.0528214	0.390456	0.380093	0.987531	0.989999	0.240629	0.480349	0.450609	0.999966	0.383361	0.319212	-0.0134544	0.0178978	3.44577e-06	2.74974e-06
RNA cytidine acetyltransferase OS=Homo sapiens OX=9606 GN=NAT10 PE=1 SV=2	NAT10	15665.7	15671	15056.5	14716.1	15235.5	14392.4	14306.2	14829.9	14044	14880.9	13517.6	15189	13564.4	13826.5	12960.7	12486.5	12034.3	11664.6	15464.4	14393.4	14781.3	13450.5	14529.2	12061.8	-0.103547	-0.0651744	-0.201287	-0.0899989	-0.358506	-0.0977407	-0.136113	-0.111289	-0.268507	-0.157218	0.0254562	0.0991046	0.00355069	0.165799	0.000407318	0.0523221	0.0199645	0.133394	0.0120593	0.0164998	-0.165075	-0.065429	-0.493091	-0.0702369
Matrin-3 OS=Homo sapiens OX=9606 GN=MATR3 PE=1 SV=2	MATR3	28743.2	28404.8	32170.4	29949	27598.5	30180.5	28165.6	26421.2	28620.4	28154.3	30481.2	28425.9	25931.6	25978.7	26881.3	26280.4	26624.1	29299.1	29772.8	27735.7	29242.7	26263.9	29020.5	27401.2	-0.102249	-0.02592	-0.180916	-0.0369242	-0.119756	-0.0786665	-0.154996	-0.143991	-0.0828316	0.0611597	0.213116	0.734627	0.0475568	0.621753	0.197291	0.116882	0.0277343	0.0258392	0.249893	0.320138	-0.0686485	-0.00347155	-0.239313	-0.0076205
T-complex protein 1 subunit zeta OS=Homo sapiens OX=9606 GN=CCT6A PE=1 SV=3	CCT6A	18143.8	18438.9	21538.7	18721.6	17678.1	21473	19315.9	19590.4	22427	17725.9	24739.3	19632.2	18437.1	18832.4	22833.9	19489.9	22294.9	27811.4	19373.8	20444.4	19290.9	20034.5	20699.1	23198.7	0.0776011	-0.0061865	0.0483772	0.0954634	0.259939	-0.029224	0.0545637	-0.0470863	0.164476	0.211562	0.507409	0.960382	0.728642	0.604153	0.225926	0.8234	0.701297	0.805079	0.480734	0.324488	0.0228645	-0.000108609	0.00665116	0.0208925
Vigilin OS=Homo sapiens OX=9606 GN=HDLBP PE=1 SV=2	HDLBP	18762	18423.3	18683.9	18430.8	18502.1	18461.8	17894.4	17670.7	17517.1	17419.4	16968.4	17847.6	17769.2	17687.1	17372.6	16446.7	16167.1	15358.9	18623.1	17694.1	18464.9	17609.6	17411.8	15990.9	-0.073825	-0.0123052	-0.0807258	-0.0970253	-0.21984	-0.00690079	-0.0684206	0.0162995	-0.122814	-0.139114	0.00345104	0.204541	0.00306513	0.0114627	0.00153065	0.632031	0.00222131	0.520431	0.0263396	0.00963303	-0.181761	-0.008481	-0.202908	-0.188298
Dolichyl-diphosphooligosaccharide--protein glycosyltransferase subunit 1 OS=Homo sapiens OX=9606 GN=RPN1 PE=1 SV=1	RPN1	27755.9	27762	31810.9	28565.9	27270.1	29990.8	31725.8	30985.1	33315.5	29734.9	32860.1	30672.8	29586.8	30255.5	31249.2	31676.3	32874.6	35985.2	29109.6	32008.8	28608.9	30363.8	31089.3	33512	0.136974	-0.0250293	0.0608589	0.0949216	0.203184	-0.0761147	0.0858882	-0.0340626	0.108263	0.142325	0.128303	0.764693	0.43126	0.293262	0.0774675	0.121835	0.129812	0.525495	0.200655	0.083413	0.122148	-0.00291623	0.0222294	0.050569
Kinectin OS=Homo sapiens OX=9606 GN=KTN1 PE=1 SV=1	KTN1	18316.1	17715.4	17955.8	18705.9	18168.7	17422.8	18391.5	17339.6	16809	18273.5	15852.4	17347.3	18388.8	17713.9	16311.3	18471.5	17276	14710	17995.8	17513.4	18099.1	17471.3	17157.7	16819.2	-0.0392011	0.00826305	-0.0426679	-0.0687986	-0.0975513	-0.00346673	-0.0509309	0.0261307	-0.0287527	-0.0548835	0.386439	0.813795	0.456122	0.312982	0.353995	0.959005	0.430143	0.753855	0.809495	0.63391	-0.0161869	0.000739419	-0.0145463	-0.0347075
DNA replication licensing factor MCM4 OS=Homo sapiens OX=9606 GN=MCM4 PE=1 SV=5	MCM4	17759.6	17033.4	16148	16593.7	16167.8	15418.3	15936	14906.5	14512.3	17193.6	14285.9	16705.4	16028.9	15409.6	14570.1	12791.7	11351.5	10002.8	16980.3	15118.3	16059.9	15336.2	16061.6	11382	-0.167572	-0.0803989	-0.146924	-0.0802462	-0.577111	0.0206483	-0.0665248	-0.0666776	-0.496865	-0.430187	0.04179	0.187089	0.0592169	0.415569	0.00384132	0.734404	0.254703	0.505707	0.0178798	0.0121767	-0.23107	-0.0585266	-0.180357	-0.0306024
HEAT repeat-containing protein 1 OS=Homo sapiens OX=9606 GN=HEATR1 PE=1 SV=3	HEATR1	8429.6	8645.4	9105.6	8724.8	8525.7	8800.4	8757.1	8526.1	8738.4	8642.5	8673.5	8770.6	8041.4	8038.1	8381.6	8173.8	8218.4	8543	8726.87	8673.87	8683.63	8153.7	8695.53	8311.73	-0.00878849	-0.00716495	-0.0980089	-0.00518924	-0.0703144	-0.0892204	-0.0908439	-0.0928196	-0.0651251	0.0276945	0.81547	0.850804	0.0670429	0.884836	0.14649	0.0186645	0.0195055	0.0107922	0.0351501	0.386806	-0.000778589	-0.000502768	-0.115028	-0.000275743
Ribosome-binding protein 1 OS=Homo sapiens OX=9606 GN=RRBP1 PE=1 SV=5	RRBP1	15340.2	16437.3	17536	15278.2	16015	16475.1	15607	15301.2	16036.7	14567.7	16177.9	14863.1	13860.8	13620.3	13828.8	14078.6	14276.2	14695.3	16437.8	15648.3	15922.8	13770	15202.9	14350	-0.0710142	-0.0459291	-0.255495	-0.112674	-0.195966	-0.184481	-0.209566	-0.142821	-0.0832925	0.059529	0.303201	0.515783	0.0139254	0.19943	0.033986	0.00114968	0.00379756	0.0458203	0.181058	0.042092	-0.0368045	-0.0132061	-0.474248	-0.078895
Double-stranded RNA-specific adenosine deaminase OS=Homo sapiens OX=9606 GN=ADAR PE=1 SV=4	ADAR	20562.5	20700.6	22653.9	20929.2	19980.7	21172.5	18436.9	18112.6	18121.3	20271.6	19299	18739.4	17149.5	16539.5	16997.6	18877.1	15912.4	16350.9	21305.7	18223.6	20694.1	16895.5	19436.7	17046.8	-0.225429	-0.0420154	-0.334595	-0.132456	-0.321736	-0.109166	-0.29258	-0.202139	-0.18928	0.0128591	0.0107554	0.469893	0.00323968	0.0823135	0.0204454	0.00331967	0.000734904	0.00628311	0.0804321	0.880192	-0.443728	-0.0137811	-0.832974	-0.143653
ATP-dependent RNA helicase DDX1 OS=Homo sapiens OX=9606 GN=DDX1 PE=1 SV=2	DDX1	21225.9	20926.8	20803.9	21262.6	21281.9	21210.3	21247.6	21080.3	21128.1	21235.2	21063.3	21129.5	21859.7	21808.5	21343.5	22087.4	21767.4	20966.4	20985.5	21152	21251.6	21670.6	21142.7	21607.1	0.011399	0.0181763	0.0463418	0.0107622	0.0421081	0.0349428	0.0281654	0.0355795	0.0313459	-0.00423365	0.284522	0.104477	0.0294749	0.308947	0.155906	0.0390691	0.0646516	0.0371027	0.240401	0.872622	0.00622252	0.0178306	0.0709282	0.00548998
DNA damage-binding protein 1 OS=Homo sapiens OX=9606 GN=DDB1 PE=1 SV=1	DDB1	16807.2	17944.2	17859.5	17464.7	18548	18055.4	16780.1	17513.7	17926.9	16710.4	18725.1	17888.9	17421.4	18506.8	18762.9	19658.6	20672.6	21729.6	17537	17406.9	18022.7	18230.4	17774.8	20686.9	-0.0107399	0.0394159	0.0559443	0.0194341	0.238321	0.0666843	0.0165284	0.0365103	0.218886	0.182376	0.806159	0.370104	0.276143	0.747474	0.010869	0.195612	0.708379	0.558427	0.0252782	0.0276469	-0.00100504	0.0170149	0.0312654	0.00245654
Aconitate hydratase, mitochondrial OS=Homo sapiens OX=9606 GN=ACO2 PE=1 SV=2	ACO2	13516.3	13279.3	15188.9	14182.3	13184.1	14208.8	15543.1	14562.7	16180.2	14411.6	16259.7	14255.3	14101.3	14082.1	14893.8	15697.8	16724.1	17838.8	13994.8	15428.7	13858.4	14359.1	14975.5	16753.6	0.140719	-0.0141336	0.0370677	0.0977131	0.259574	-0.103651	0.0512013	-0.0606454	0.161861	0.222506	0.133468	0.852709	0.609245	0.32782	0.0329084	0.119261	0.309388	0.426416	0.117149	0.0236955	0.123076	-0.00097803	0.00797725	0.0473287
Neprilysin OS=Homo sapiens OX=9606 GN=MME PE=1 SV=2	MME	21922	20842.5	22440.8	21656.8	20730.5	21021.7	20622.7	19837.6	20294.2	21072.7	20403.6	20866.8	19294.6	19690.8	18532.9	15396.3	14899.3	14495.2	21735.1	20251.5	21136.3	19172.8	20781	14930.3	-0.101998	-0.0403016	-0.180968	-0.0647593	-0.541787	-0.0789702	-0.140667	-0.116209	-0.477027	-0.360819	0.0470006	0.333157	0.0115687	0.135089	0.000225083	0.0577215	0.0108056	0.0149693	5.7476e-05	0.000582455	-0.135443	-0.019238	-0.350484	-0.0563005
AP-2 complex subunit beta OS=Homo sapiens OX=9606 GN=AP2B1 PE=1 SV=1	AP2B1	14094.3	14229.5	15074.4	13715.5	13764.1	14373.3	14028.4	13688	14760.4	13585.2	14650.8	14173.3	13605.9	13482.4	14092.8	13564.3	13904.1	14903	14466.1	14158.9	13951	13727	14136.4	14123.8	-0.0309601	-0.0523076	-0.0756528	-0.0332545	-0.0345444	-0.0446927	-0.0233452	-0.0423983	-0.00128987	0.0411084	0.524152	0.239006	0.108505	0.490539	0.535428	0.304702	0.471545	0.319081	0.98129	0.420942	-0.00868565	-0.032514	-0.0729709	-0.0102865
Valine--tRNA ligase OS=Homo sapiens OX=9606 GN=VARS PE=1 SV=4	VARS	12167.4	12829.9	11098	11492.9	12497.4	11763.4	11684	12685.1	11802.7	12099.6	11446.7	12571.7	12297.9	12579.6	12308.8	11195.8	11205.8	11027	12031.8	12057.3	11917.9	12395.4	12039.3	11142.9	0.0030544	-0.0137184	0.0429602	0.000907012	-0.110728	0.0399058	0.0566787	0.0420532	-0.111635	-0.153688	0.967881	0.855652	0.517423	0.990554	0.154964	0.362038	0.20285	0.352685	0.053752	0.000325913	4.33058e-05	-0.000928778	0.0122933	3.73848e-06
Endoplasmic reticulum chaperone BiP OS=Homo sapiens OX=9606 GN=HSPA5 PE=1 SV=2	HSPA5	29294.9	28950.2	32076.1	28699.5	28435.4	30502	30673.2	29855.7	31681.9	29477	31622.7	29319.9	28585.3	29185.1	29679.8	28422.4	29507.5	31545.2	30107.1	30736.9	29212.3	29150.1	30139.9	29825	0.0298711	-0.0435262	-0.046603	0.00157088	-0.0135784	-0.076474	-0.00307677	-0.0481739	-0.0151493	0.0330246	0.604393	0.491732	0.409092	0.980121	0.844494	0.0614958	0.935484	0.287469	0.802616	0.524234	0.00653222	-0.0134179	-0.0180903	1.36985e-05
GMP synthase [glutamine-hydrolyzing] OS=Homo sapiens OX=9606 GN=GMPS PE=1 SV=1	GMPS	12537.5	12466.4	13045.6	12879.1	12801.5	13159.9	14499.4	13935.5	15346.9	13296.6	16089.4	13867.4	14343.3	14882.7	15550.7	14497.1	14804.5	16305.6	12683.2	14593.9	12946.8	14925.6	14417.8	15202.4	0.202454	0.0296843	0.234871	0.184936	0.261384	0.0324169	0.205186	0.0499347	0.0764481	0.0265134	0.0130882	0.282284	0.00470585	0.117302	0.012781	0.571439	0.00565587	0.610643	0.484168	0.695945	0.381245	0.016306	0.546629	0.172119
Importin subunit beta-1 OS=Homo sapiens OX=9606 GN=KPNB1 PE=1 SV=2	KPNB1	11892.3	12355.9	11776.5	10978.6	11590.3	11257.4	10989.8	11044.1	11266.1	10821.1	11545.4	11514.2	10979.7	11216.6	11379.1	10512.2	10993.9	10647.1	12008.2	11100	11275.4	11191.8	11293.6	10717.7	-0.113464	-0.090841	-0.101582	-0.0885227	-0.164024	0.0118824	-0.0107408	-0.0130591	-0.0755014	-0.0624423	0.00980664	0.0428608	0.0181777	0.0727748	0.00479182	0.557136	0.712641	0.718817	0.105744	0.0619899	-0.227891	-0.124265	-0.176799	-0.100741
Cytosolic non-specific dipeptidase OS=Homo sapiens OX=9606 GN=CNDP2 PE=1 SV=2	CNDP2	16401.9	16682.7	16005.6	16403.6	16840.1	16906	15783.9	16610.8	16854.4	16131.7	17355.8	16565.3	17338.4	17423.7	17946	17599.1	17817.6	18423.6	16363.4	16416.4	16716.6	17569.4	16684.3	17946.8	0.00466232	0.030806	0.10259	0.0280157	0.133251	0.0979273	0.0717836	0.0745739	0.105236	0.0306618	0.895567	0.233457	0.0115645	0.476227	0.00737385	0.0372792	0.0259311	0.0944873	0.0440173	0.292055	0.000223334	0.019463	0.198703	0.00902628
Tubulin beta-4A chain OS=Homo sapiens OX=9606 GN=TUBB4A PE=1 SV=2	TUBB4A	161.7	180	140	160	167.8	173.1	163.4	163.5	153	148.9	166.6	158.4	181.6	148.6	164.9	162.3	164.2	156	160.567	159.967	166.967	165.033	157.967	160.833	-0.00540111	0.0563877	0.039585	-0.0235523	0.00239402	0.0449861	-0.0168027	0.0631373	0.0259463	-0.037191	0.96275	0.626798	0.78042	0.847091	0.983086	0.64365	0.859685	0.549056	0.640475	0.691578	-8.90454e-05	0.0114395	0.00426218	-0.00169741
NADPH--cytochrome P450 reductase OS=Homo sapiens OX=9606 GN=POR PE=1 SV=2	POR	13132.5	13399.5	12478.4	13097.3	14116.5	12737.9	13606.8	14071.7	13281.4	13556.5	12129.5	13948.8	14257.5	14688	13107.8	14656.4	14116.6	12522.8	13003.5	13653.3	13317.2	14017.8	13211.6	13765.3	0.0703534	0.0343981	0.10836	0.0229089	0.0821363	0.0380068	0.0739621	0.0854513	0.0592274	-0.026224	0.142838	0.560838	0.136372	0.752744	0.335496	0.525339	0.326341	0.329447	0.548556	0.766783	0.0594595	0.00863951	0.0937615	0.00282588
Eukaryotic initiation factor 4A-I OS=Homo sapiens OX=9606 GN=EIF4A1 PE=1 SV=1	EIF4A1	21227.9	23428.7	21710.5	20621	22484.3	22552.3	24420.9	26306.7	26539.9	23095.4	23512.6	24559.8	24750.5	24599.2	26800.1	25240.3	27180.4	26608.3	22122.4	25755.8	21885.9	25383.3	23722.6	26343	0.219393	-0.0155062	0.198372	0.100756	0.251914	-0.0210215	0.213878	0.0976156	0.151158	0.0535419	0.0184851	0.809809	0.0286761	0.1152	0.00872924	0.722244	0.021238	0.116893	0.0221525	0.352857	0.380248	-0.00142064	0.305985	0.0945646
Sodium/potassium-transporting ATPase subunit alpha-1 OS=Homo sapiens OX=9606 GN=ATP1A1 PE=1 SV=1	ATP1A1	21830.9	21436.5	21874.6	21520.8	21859.8	21369.8	20628	20041.5	19453.2	21260.2	20102.3	20287.8	19982.1	19558.6	18840.1	20044.7	19900.3	19162	21714	20040.9	21583.5	19460.3	20550.1	19702.3	-0.115678	-0.00869891	-0.158094	-0.0794801	-0.140259	-0.0424158	-0.149395	-0.0786139	-0.0607789	0.017835	0.0103126	0.551473	0.00336404	0.039088	0.0027986	0.289109	0.00428062	0.0901607	0.133501	0.604399	-0.22981	-0.00224846	-0.390989	-0.111905
Glycogen phosphorylase, brain form OS=Homo sapiens OX=9606 GN=PYGB PE=1 SV=5	PYGB	17967	17793.5	15684	17714.3	18403.6	16973.2	18778.5	18997.4	17777.6	18439.9	17370	18294.7	20409	20197.1	19185.1	20098.2	20435.9	18053	17148.2	18517.8	17697	19930.4	18034.9	19529	0.110861	0.0454532	0.216916	0.0727344	0.187566	0.106055	0.171463	0.144182	0.114832	-0.0293501	0.171917	0.550069	0.0280096	0.333392	0.0850007	0.0568301	0.0162544	0.0198675	0.141181	0.655754	0.0847732	0.0117989	0.336805	0.0346976
Keratin, type II cytoskeletal 1 OS=Homo sapiens OX=9606 GN=KRT1 PE=1 SV=6	KRT1	16864.9	12678.9	16325.1	8930.5	5463	12367	7561.8	25686.3	4754.4	51810.3	11413.7	5068.2	9624.9	5882.5	8649.4	86549.2	9584.8	5413.7	15289.6	12667.5	8920.17	8052.27	22764.1	33849.2	-0.271422	-0.777411	-0.925087	0.574205	1.14657	-0.653665	-0.147676	-1.49929	0.572365	2.07166	0.715086	0.0559349	0.0138142	0.637823	0.520961	0.526146	0.72356	0.373002	0.731892	0.383841	-0.0395303	-0.973566	-1.72036	0.112142
Trifunctional purine biosynthetic protein adenosine-3 OS=Homo sapiens OX=9606 GN=GART PE=1 SV=1	GART	12598.4	12816.9	12270.8	12590.4	12755.6	13008.5	13099.7	13512	13826.8	12714.8	14293.2	13297	13619.5	13786.1	14222.5	13090.8	14127.7	14127.7	12562	13479.5	12784.8	13876	13435	13782.1	0.101697	0.0253634	0.143525	0.0969263	0.133722	0.0418282	0.118162	0.0465989	0.0367959	-0.00980297	0.0253503	0.327507	0.0054004	0.147765	0.0326544	0.225321	0.00734493	0.423006	0.579336	0.821267	0.16231	0.0122956	0.325454	0.0804904
Peptidyl-prolyl cis-trans isomerase FKBP4 OS=Homo sapiens OX=9606 GN=FKBP4 PE=1 SV=3	FKBP4	29374.9	27453	28437.3	29437.2	28364.2	29490	29276.1	29117.5	30375.1	28688.7	33045.3	29018	30751.6	31863.5	32023	29607.7	31248.5	32168.3	28421.7	29589.6	29097.1	31546	30250.7	31008.2	0.058094	0.0338825	0.150464	0.0899724	0.125654	0.09237	0.116582	0.0604917	0.0356813	-0.0248104	0.161679	0.367324	0.0102755	0.291498	0.0500727	0.0253762	0.0107143	0.424063	0.658282	0.560785	0.0459724	0.0147372	0.299152	0.048168
Rab GDP dissociation inhibitor beta OS=Homo sapiens OX=9606 GN=GDI2 PE=1 SV=2	GDI2	18759.7	18422.5	17128.2	18493.5	18825	17784.9	19001.3	19560.3	19301.7	18135.4	19324	18450.8	20479.1	21028.4	20166.5	19897.3	20697.3	19869.8	18103.5	19287.8	18367.8	20558	18636.7	20154.8	0.0914201	0.0209129	0.183434	0.041883	0.154857	0.0920138	0.162521	0.141551	0.112974	-0.0285765	0.0861858	0.674416	0.0116609	0.432224	0.0223337	0.0132137	0.00526675	0.0116043	0.0274188	0.337398	0.0973226	0.00357761	0.354627	0.0152576
Threonine--tRNA ligase 1, cytoplasmic OS=Homo sapiens OX=9606 GN=TARS1 PE=1 SV=3	TARS1	16680.6	16649.5	16467.8	16204	16510.8	17382.3	16493.7	17191.7	18468.1	15833.2	18211.9	16725.9	17094.1	16920.2	18627.4	17127.4	17977.4	20317.9	16599.3	17384.5	16699	17547.2	16923.7	18474.2	0.0666792	0.00864219	0.0801212	0.0279198	0.154392	0.013442	0.071479	0.0522014	0.126472	0.0742709	0.248502	0.794989	0.157814	0.665836	0.121451	0.847368	0.260139	0.517968	0.258962	0.445812	0.0403189	0.0008611	0.0642455	0.00493155
Glycerol-3-phosphate dehydrogenase, mitochondrial OS=Homo sapiens OX=9606 GN=GPD2 PE=1 SV=3	GPD2	15504.3	16765.5	18482.7	15654.7	16823.9	17830.9	14615.1	15987.1	16934	14942	16877.6	17517.6	13657.1	15622.9	16111.3	13035.7	14512.4	15589.2	16917.5	15845.4	16769.8	15130.4	16445.7	14379.1	-0.0944523	-0.012648	-0.161063	-0.040803	-0.234543	-0.0666108	-0.148415	-0.12026	-0.19374	-0.0734799	0.382816	0.896702	0.193132	0.704934	0.0893628	0.517224	0.169244	0.289413	0.125894	0.515224	-0.0393876	-0.000598906	-0.115023	-0.006196
Lon protease homolog, mitochondrial OS=Homo sapiens OX=9606 GN=LONP1 PE=1 SV=2	LONP1	14349.3	13389.6	14274.5	14483.9	13204.4	13128.7	15280.5	13633.6	13983.7	14854	14397.4	13243.4	13863.4	13186.4	12809.5	14215	13481.1	13422.4	14004.5	14299.3	13605.7	13286.4	14164.9	13706.2	0.0300541	-0.0416794	-0.0759332	0.0164368	-0.0310619	-0.105987	-0.0342538	-0.0923699	-0.0474987	0.0448713	0.642526	0.498881	0.174883	0.792201	0.497253	0.16019	0.584183	0.198026	0.445644	0.353341	0.00577367	-0.0125873	-0.0575006	0.00166282
DNA topoisomerase 2-beta OS=Homo sapiens OX=9606 GN=TOP2B PE=1 SV=3	TOP2B	21973.2	21838.5	22065.6	20709.2	20721.8	20348.5	20784.5	19192.3	19010.8	20985.4	17866.5	20687.9	19668.9	18718.5	17915.1	17133.3	16045.8	15118.5	21959.1	19662.5	20593.2	18767.5	19846.6	16099.2	-0.15937	-0.0926532	-0.226582	-0.145927	-0.44783	-0.0672127	-0.133929	-0.0806554	-0.301903	-0.221247	0.0154955	0.000601614	0.00335308	0.101218	0.00056188	0.303032	0.0248687	0.388166	0.0312691	0.0258993	-0.288427	-0.298407	-0.560691	-0.14516
MICOS complex subunit MIC60 OS=Homo sapiens OX=9606 GN=IMMT PE=1 SV=1	IMMT	18905.4	18823.8	19376.9	18954	18849.4	18526.2	18742.6	18558.3	18332.1	18912.2	18593.4	18394	17756.3	17614.9	17603	18967.3	18116.6	18428.3	19035.4	18544.3	18776.5	17658.1	18633.2	18504.1	-0.037704	-0.0197516	-0.108355	-0.0308069	-0.04084	-0.070651	-0.0886033	-0.0775481	-0.0100331	0.067515	0.078855	0.29532	0.00154387	0.154047	0.153787	0.00231808	0.0012547	0.00356078	0.679878	0.0288423	-0.0415939	-0.0104626	-0.304628	-0.0250259
Clustered mitochondria protein homolog OS=Homo sapiens OX=9606 GN=CLUH PE=1 SV=2	CLUH	13774.2	14253.4	14167.3	13176.6	13936.2	14130.5	14828.5	15024.1	15152.2	14148.4	14629.2	15234.8	14338.3	14011.8	14557.4	11949.9	12097.9	11993.1	14065	15001.6	13747.8	14302.5	14670.8	12013.6	0.0930102	-0.0329089	0.0241612	0.0608414	-0.227434	-0.068849	0.0570701	-0.0366802	-0.288275	-0.251595	0.00587268	0.386014	0.334229	0.155933	0.000183157	0.0192321	0.169469	0.354497	0.00111297	0.000154684	0.207521	-0.0136044	0.0114997	0.0491028
Methanethiol oxidase OS=Homo sapiens OX=9606 GN=SELENBP1 PE=1 SV=2	SELENBP1	16405.6	15613.4	15892.5	16270.5	15825.7	16924.5	17874.6	17604.2	18817	16647.9	17028.2	17745.9	18690.4	17797	19836.7	18784.3	19054	21399	15970.5	18098.6	16340.2	18774.7	17140.7	19745.8	0.180469	0.0330191	0.23338	0.102014	0.306134	0.0529118	0.200361	0.131367	0.20412	0.0727535	0.00806767	0.401732	0.0115005	0.0420101	0.0118817	0.385987	0.0222019	0.0719655	0.043009	0.394465	0.377766	0.0130777	0.452591	0.140437
Midasin OS=Homo sapiens OX=9606 GN=MDN1 PE=1 SV=2	MDN1	6455.5	6637.4	6377.9	6497.7	6420.9	6133.6	6571.4	6498.4	6375.5	6639.8	5916.3	6589.2	6335.1	6177.6	6022.6	6109.8	6036	5681.7	6490.27	6481.77	6350.73	6178.43	6381.77	5942.5	-0.00189067	-0.0313546	-0.0710367	-0.0243219	-0.127208	-0.069146	-0.0396821	-0.0467148	-0.102886	-0.0561711	0.933577	0.359338	0.0581505	0.681418	0.0231054	0.0468534	0.294322	0.461721	0.176574	0.214315	-5.64366e-05	-0.013937	-0.087762	-0.0040517
Protein RRP5 homolog OS=Homo sapiens OX=9606 GN=PDCD11 PE=1 SV=3	PDCD11	14675.8	15347.2	15305.1	14883.1	15463.9	15030.3	15458.6	15500.3	15244.7	15262.1	14337.4	15365.6	14828.5	15068.4	14363.7	15061.7	15223.7	14371.8	15109.4	15401.2	15125.8	14753.5	14988.4	14885.7	0.0275996	0.00156508	-0.0343827	-0.0116	-0.0215129	-0.0619823	-0.0359478	-0.0227827	-0.00991288	0.0128698	0.275273	0.955858	0.301058	0.773199	0.546235	0.0430635	0.24083	0.576556	0.818292	0.711785	0.0154623	3.06859e-05	-0.0179254	-0.00129583
Protein disulfide-isomerase OS=Homo sapiens OX=9606 GN=P4HB PE=1 SV=3	P4HB	33482.1	32381	39002.5	33631.5	31052.9	35655.4	40516.1	37658.5	42893.8	36530.2	40637.5	37019	35130.1	34993.7	38782.8	37811.7	39673.6	44190.4	34955.2	40356.1	33446.6	36302.2	38062.2	40558.6	0.207281	-0.0636475	0.0545499	0.122853	0.2145	-0.152731	0.118197	-0.0683032	0.0916465	0.15995	0.101273	0.570366	0.603855	0.269115	0.114987	0.107063	0.191795	0.382065	0.33776	0.133296	0.206142	-0.0155202	0.0119501	0.0700339
Inositol 1,4,5-trisphosphate receptor type 3 OS=Homo sapiens OX=9606 GN=ITPR3 PE=1 SV=2	ITPR3	14853	14575.8	13111.7	14480.6	14839	12935.5	13895.3	13546.9	12322.2	14317.1	11205.1	13561.6	14036.3	13477.3	11947.8	13295.2	12104.6	10309.6	14180.2	13254.8	14085	13153.8	13027.9	11903.1	-0.0973596	-0.00971151	-0.108395	-0.122266	-0.252533	-0.0110353	-0.0986833	0.0138714	-0.130267	-0.144138	0.268456	0.910578	0.281645	0.346807	0.0898392	0.90391	0.337214	0.916382	0.428224	0.306951	-0.0556047	-0.000395093	-0.0596495	-0.0562318
Heterogeneous nuclear ribonucleoprotein K OS=Homo sapiens OX=9606 GN=HNRNPK PE=1 SV=1	HNRNPK	28648.4	28195.8	30803.7	31072.9	28462.3	31000.9	32435.7	30060.4	32619.1	30591.7	33907	30859.1	31573.3	32472.4	33201.5	32364.9	34622.3	33888.2	29216	31705.1	30178.7	32415.7	31785.9	33625.1	0.117956	0.0467736	0.149937	0.121631	0.202783	0.0319808	0.103164	0.0283058	0.0811515	0.0528458	0.0967473	0.459142	0.0264762	0.126198	0.0134273	0.495611	0.0843431	0.616875	0.216373	0.211835	0.11965	0.015812	0.236473	0.10934
RNA cytosine C(5)-methyltransferase NSUN2 OS=Homo sapiens OX=9606 GN=NSUN2 PE=1 SV=2	NSUN2	15360	16091.2	15325.7	15417.2	16166.8	15656.6	15544.5	15954.8	15707.7	15241.1	15367.3	15943.6	15812.4	16431.8	15871.9	16328.4	16644.2	15523.4	15592.3	15735.7	15746.9	16038.7	15517.3	16165.3	0.0132045	0.014231	0.0407235	-0.0069531	0.0520695	0.0275189	0.0264924	0.0476766	0.0590226	0.011346	0.631675	0.667074	0.2333	0.831562	0.24109	0.259008	0.38041	0.149482	0.178479	0.760285	0.00263439	0.00250218	0.0257407	-0.000556981
Stress-induced-phosphoprotein 1 OS=Homo sapiens OX=9606 GN=STIP1 PE=1 SV=1	STIP1	27559.6	27896.5	32530.3	29668.9	28375.2	33431.3	30130	30432.2	35199.4	29523.5	38073.5	30900.4	30402.8	31123.2	36346.2	32123.8	35836.6	41366.2	29328.8	31920.5	30491.8	32624.1	32832.5	36442.2	0.122167	0.0561033	0.153619	0.162805	0.313292	0.0314519	0.0975153	-0.00918651	0.150487	0.159673	0.321918	0.626115	0.252327	0.321277	0.0853143	0.791578	0.426206	0.951879	0.392879	0.308285	0.0601372	0.0114084	0.0918695	0.0802825
Elongation factor Tu, mitochondrial OS=Homo sapiens OX=9606 GN=TUFM PE=1 SV=2	TUFM	16827.9	16962.8	21483.1	18277.6	16501.4	19479.7	19556.2	18319.4	21415.8	18310.7	22749.7	18277.2	17117.9	17076.1	19579.7	19304.1	21069.2	23711.8	18424.6	19763.8	18086.2	17924.6	19779.2	21361.7	0.101227	-0.0267413	-0.0396951	0.102351	0.213393	-0.140922	-0.0129537	-0.142046	0.111042	0.253088	0.492498	0.856701	0.788015	0.559751	0.214962	0.206932	0.899107	0.336681	0.464972	0.0872604	0.031137	-0.00179623	-0.00410708	0.0257929
Creatine kinase B-type OS=Homo sapiens OX=9606 GN=CKB PE=1 SV=1	CKB	32258.6	34351.1	37801.6	33343.1	33017.5	38243.6	35443.5	36202.8	40851.1	33947.3	43030.8	35880.2	34037.1	34038.9	41444.7	34529.4	39101.6	44084.2	34803.8	37499.1	34868.1	36506.9	37619.4	39238.4	0.107614	0.00266292	0.0689257	0.112235	0.173023	-0.0386881	0.0662628	-0.043309	0.0607881	0.104097	0.313267	0.979382	0.594746	0.428681	0.237755	0.756822	0.613016	0.778928	0.699672	0.5016	0.0542465	2.40939e-05	0.0155544	0.0412873
Delta-1-pyrroline-5-carboxylate synthase OS=Homo sapiens OX=9606 GN=ALDH18A1 PE=1 SV=2	ALDH18A1	16618.6	18145.6	18891.2	17378.1	18000.1	18401.3	15305.9	15868.4	15774.2	16484.6	16665.9	17395.3	14523.1	15313.5	15233.3	12992.6	13334.8	13539.4	17885.1	15649.5	17926.5	15023.3	16848.6	13288.9	-0.192644	0.00333297	-0.251559	-0.0861322	-0.428536	-0.0589148	-0.254892	-0.165427	-0.342403	-0.176976	0.0318265	0.957649	0.0160546	0.225727	0.00260453	0.109735	0.00173038	0.00822655	0.000375146	0.00431522	-0.288429	6.26381e-05	-0.451398	-0.0556772
Prelamin-A/C OS=Homo sapiens OX=9606 GN=LMNA PE=1 SV=1	LMNA	19951.5	21298.3	20864.5	21271.6	21588.2	20106	20276.1	20429.7	19251.5	19888.2	18765.3	20329.9	19916.3	21166.8	18971.2	20525.1	21824.5	17847.9	20704.8	19985.8	20988.6	20018.1	19661.1	20065.8	-0.05099	0.019643	-0.0486579	-0.0746165	-0.0452219	0.00233213	-0.0683009	0.0259586	0.0293946	0.00343602	0.255676	0.661104	0.411454	0.163288	0.632506	0.967046	0.281008	0.674093	0.764134	0.973135	-0.0302019	0.00353043	-0.0187663	-0.0587266
ATP-dependent 6-phosphofructokinase, muscle type OS=Homo sapiens OX=9606 GN=PFKM PE=1 SV=2	PFKM	14116.7	14553.8	14381.5	13981.9	14541.7	15368.6	13646.1	14376.9	14788.3	13697.2	15705.4	14443.3	14175.4	14000.7	15462.1	13069.8	14118.4	14974.7	14350.7	14270.4	14630.7	14546.1	14615.3	14054.3	-0.00808862	0.0278843	0.0195113	0.0263617	-0.0301062	0.0275999	-0.00837299	-0.00685035	-0.0564678	-0.0496175	0.833361	0.543526	0.703634	0.681812	0.627808	0.653475	0.896654	0.930475	0.523901	0.531107	-0.000640351	0.00738321	0.00297847	0.00438489
Catenin delta-1 OS=Homo sapiens OX=9606 GN=CTNND1 PE=1 SV=1	CTNND1	15952.2	15855.8	16155.6	16667.1	16293.1	16438.8	14935.6	14468	14509.8	15217.6	15079.3	15365.2	14850.6	14925	14418.9	15081.1	14870.4	14764.1	15987.9	14637.8	16466.3	14731.5	15220.7	14905.2	-0.127279	0.0425419	-0.118073	-0.0709427	-0.101162	0.0092056	-0.160615	-0.0471304	-0.030219	0.0169114	0.00147292	0.0269547	0.00225443	0.00316149	0.00108314	0.688509	0.000825627	0.0515115	0.064328	0.396781	-0.36043	0.0667638	-0.312535	-0.177364
Regulator of nonsense transcripts 1 OS=Homo sapiens OX=9606 GN=UPF1 PE=1 SV=2	UPF1	11123.3	11120.4	10325.8	10698.3	11006.5	10712.4	11910.1	11979.2	11727.5	11418.1	10848	11634.9	12132.4	11937.6	11868.2	12130.1	12144.4	11752	10856.5	11872.3	10805.7	11979.4	11300.3	12008.8	0.129036	-0.00676209	0.141997	0.0578063	0.145537	0.0129602	0.148759	0.0841903	0.0877307	0.00354035	0.0211408	0.866695	0.0154059	0.278471	0.0174145	0.381494	0.000782072	0.0517862	0.0570872	0.85483	0.21612	-0.000420154	0.257342	0.0320952
Dynactin subunit 1 OS=Homo sapiens OX=9606 GN=DCTN1 PE=1 SV=3	DCTN1	6812	6897.7	6234.4	6854.1	7030	6435.9	7251.5	7265.2	7048.4	6976.6	6749.7	7109.2	7805.5	7844.7	7557.4	7297.9	7535.5	6380.7	6648.03	7188.37	6773.33	7735.87	6945.17	7071.37	0.112736	0.0269384	0.218635	0.0630817	0.0890615	0.105899	0.191697	0.155554	0.0259798	-0.129574	0.0697934	0.669882	0.00868174	0.271677	0.359199	0.00864082	0.00824583	0.00462207	0.748516	0.141453	0.130344	0.00468732	0.450693	0.0357009
Dynamin-like 120 kDa protein, mitochondrial OS=Homo sapiens OX=9606 GN=OPA1 PE=1 SV=3	OPA1	14293.5	15038.5	14480.2	14297.2	15026.3	14285	13882.2	14550.3	13725	14384	13103.4	14308.4	13667.2	14530.3	13380.3	14286.5	14568.4	12953	14604.1	14052.5	14536.2	13859.3	13931.9	13936	-0.0555433	-0.00672329	-0.0755192	-0.0679747	-0.0675571	-0.0199759	-0.0687959	-0.00754455	0.000417604	0.00796216	0.177828	0.847889	0.144721	0.227029	0.288347	0.67525	0.185354	0.89944	0.995334	0.905437	-0.0416575	-0.000481799	-0.0633961	-0.0437701
ATP-dependent RNA helicase DDX3X OS=Homo sapiens OX=9606 GN=DDX3X PE=1 SV=3	DDX3X	19476.4	19122.3	19865.5	20545	19771.7	20246.6	20117.5	20791.8	21387.8	19502.1	21945.4	19289.7	20750.8	22016.2	21955.1	23609.9	25772.8	26575.7	19488.1	20765.7	20187.8	21574	20245.7	25319.5	0.0916115	0.0508903	0.146705	0.0550269	0.377656	0.0550934	0.0958146	0.091678	0.322629	0.230951	0.0397248	0.0877059	0.010903	0.437152	0.00306253	0.216747	0.0418612	0.233135	0.014512	0.0185475	0.128342	0.0537896	0.287902	0.0197749
Calreticulin OS=Homo sapiens OX=9606 GN=CALR PE=1 SV=1	CALR	32003.7	32525.4	36424	30575.1	31010	34821.2	32928.1	34103.6	35629.4	33307.9	36117.5	34263.8	30998.1	32090.3	33815	32177.8	33878.5	36389.6	33651	34220.4	32135.4	32301.1	34563.1	34148.6	0.0242044	-0.0664859	-0.059066	0.0385804	0.021177	-0.0832704	0.00741986	-0.0976464	-0.0174034	0.0802431	0.73977	0.478344	0.450994	0.60356	0.801788	0.165547	0.921447	0.123677	0.792717	0.277966	0.00316844	-0.0212928	-0.0204267	0.00845989
T-complex protein 1 subunit eta OS=Homo sapiens OX=9606 GN=CCT7 PE=1 SV=2	CCT7	21841.9	21464.1	24164.4	22700.9	21486	24233.4	22814.8	22475	24912.3	21028.7	26260.6	22804.3	22516.7	22954.3	25783	23191.1	25205.5	28776.3	22490.1	23400.7	22806.8	23751.3	23364.5	25724.3	0.0572595	0.0201697	0.0787163	0.055028	0.19384	0.0214568	0.0585466	0.0236883	0.138812	0.115123	0.468211	0.798317	0.395676	0.644061	0.153345	0.797119	0.506494	0.844263	0.351929	0.363861	0.0188703	0.00197309	0.031696	0.0105144
Nuclear pore complex protein Nup155 OS=Homo sapiens OX=9606 GN=NUP155 PE=1 SV=1	NUP155	11159.2	11169.7	11090.4	10706.4	10779.7	10611.8	11820.4	11452.8	11264.1	11569.3	10848.5	11491	11180.7	10958.2	10780.5	10444	10390.7	9653.6	11139.8	11512.4	10699.3	10973.1	11302.9	10162.8	0.0474738	-0.0582026	-0.0217435	0.0209782	-0.132426	-0.0692173	0.0364591	-0.0427217	-0.153404	-0.110682	0.0871015	0.00128171	0.2321	0.516691	0.0188983	0.0544437	0.0946417	0.267132	0.0290884	0.0444195	0.050321	-0.168334	-0.0137924	0.00601591
X-ray repair cross-complementing protein 6 OS=Homo sapiens OX=9606 GN=XRCC6 PE=1 SV=2	XRCC6	19591.3	19815.9	21717.8	20038.1	19745.4	21197.3	20759.6	20103.5	21764.6	19731.6	22094.8	20336	19752.9	19858.1	21041.1	21332	21984	23989.7	20375	20875.9	20326.9	20217.4	20720.8	22435.2	0.0350383	-0.00340748	-0.011205	0.0242796	0.138966	-0.0462433	-0.00779748	-0.0354846	0.114686	0.150171	0.578573	0.95537	0.851745	0.74162	0.120268	0.358629	0.865285	0.572606	0.183903	0.0693787	0.00832658	-6.75647e-05	-0.000780881	0.00315195
Probable ATP-dependent RNA helicase DDX5 OS=Homo sapiens OX=9606 GN=DDX5 PE=1 SV=1	DDX5	21641	21797.9	21941.2	20812	20877.7	20517.9	24301.8	23474.4	22834.5	24759.1	22026.5	24553.6	23666.9	23941	22206.7	23111.9	22453	21606	21793.4	23536.9	20735.9	23271.5	23779.7	22390.3	0.111035	-0.0717607	0.0946772	0.125843	0.0389848	-0.016358	0.166438	-0.0311663	-0.0868587	-0.0556924	0.015836	0.00167024	0.0534689	0.0876596	0.250328	0.718445	0.0099229	0.647714	0.229536	0.272177	0.199903	-0.199295	0.12042	0.133042
Protein prune homolog 2 OS=Homo sapiens OX=9606 GN=PRUNE2 PE=1 SV=3	PRUNE2	7910.7	8586.4	7368.4	8152.3	8923.8	8309.8	7050.3	7177.9	6667.5	7845.4	6880.4	7809.9	7465	7417.7	6831.3	5904	5742.4	5370.1	7955.17	6965.23	8461.97	7238	7511.9	5672.17	-0.19172	0.0891008	-0.136301	-0.0827143	-0.487992	0.0554194	-0.225402	-0.0535867	-0.405278	-0.351691	0.0615643	0.297688	0.152855	0.40193	0.00409762	0.345121	0.017083	0.50664	0.00648085	0.00371876	-0.23211	0.0468883	-0.111184	-0.0327424
Heat shock protein 75 kDa, mitochondrial OS=Homo sapiens OX=9606 GN=TRAP1 PE=1 SV=3	TRAP1	15525.2	15428.7	15044.5	14454.4	15179.1	14244.6	14980.9	14462.7	14362.7	14914	13656.2	15130.4	13801.2	13658.4	13264.1	12846.8	12434	12169.6	15332.8	14602.1	14626	13574.6	14566.9	12483.5	-0.0704453	-0.0680826	-0.175715	-0.0739306	-0.296603	-0.10527	-0.107632	-0.101784	-0.222672	-0.120888	0.0388848	0.0909859	0.00127475	0.187593	0.00031607	0.0147315	0.0319592	0.111173	0.0140732	0.0127255	-0.0993434	-0.0708758	-0.50862	-0.0537315
Vesicle-fusing ATPase OS=Homo sapiens OX=9606 GN=NSF PE=1 SV=3	NSF	13665.3	14403.9	15886.7	14618.3	14040.4	15444.2	16293.6	16168	17293.6	15076.7	17267.8	15873.4	15575.9	16168.7	17325.9	16714.9	18465	19214.4	14652	16585.1	14701	16356.8	16072.6	18131.4	0.17879	0.0048167	0.158799	0.133512	0.307399	-0.0199913	0.153982	0.0252872	0.173887	0.1486	0.0601417	0.952298	0.109511	0.195331	0.0243683	0.733553	0.064995	0.746664	0.103307	0.120343	0.218272	0.000102244	0.152533	0.0946905
C-1-tetrahydrofolate synthase, cytoplasmic OS=Homo sapiens OX=9606 GN=MTHFD1 PE=1 SV=3	MTHFD1	17793.3	18508.5	17271.7	17193.2	18131.6	17924.9	18172	18831.2	19086	17504.1	18503.8	18821.9	18978.9	18904.7	20093.1	17251.3	18133.5	18099.4	17857.8	18696.4	17749.9	19325.6	18276.6	17828.1	0.0662035	-0.00874615	0.113954	0.0334407	-0.00240679	0.0477502	0.1227	0.080513	-0.0358474	-0.11636	0.135977	0.825183	0.0491854	0.477461	0.95153	0.252597	0.0300944	0.130499	0.412481	0.0356727	0.0573676	-0.000729864	0.14907	0.0107365
Nodal modulator 2 OS=Homo sapiens OX=9606 GN=NOMO2 PE=1 SV=1	NOMO2	10995.3	10488.8	12447.1	11279.9	10678.3	11477.8	11553.3	10896.6	12042.6	11158.2	12201.2	11009.4	10757.8	10789.2	11049.3	10884.9	11048.9	11867.5	11310.4	11497.5	11145.3	10865.4	11456.3	11267.1	0.0236702	-0.0212102	-0.0579042	0.018487	-0.00553372	-0.0815745	-0.0366941	-0.0763913	-0.0240207	0.0523705	0.795154	0.807497	0.495501	0.844326	0.950905	0.140548	0.338227	0.200742	0.715085	0.274699	0.00235634	-0.00196956	-0.0176582	0.0013586
Catenin beta-1 OS=Homo sapiens OX=9606 GN=CTNNB1 PE=1 SV=1	CTNNB1	13486.2	12766.2	13659.4	13532.9	12968.9	13472.5	11938.1	11389	11575.7	12044.6	11951.8	11742.4	11596.2	11190.1	11391.1	11500.7	10495.6	11849.4	13303.9	11634.3	13324.8	11392.5	11912.9	11281.9	-0.193473	0.00225743	-0.223773	-0.159324	-0.237843	-0.0303001	-0.22603	-0.0644485	-0.0785186	-0.0140701	0.00625589	0.952218	0.00301857	0.0084323	0.014472	0.291813	0.000830228	0.0242178	0.203498	0.806445	-0.426358	4.80007e-05	-0.563952	-0.330447
Catalase OS=Homo sapiens OX=9606 GN=CAT PE=1 SV=3	CAT	15724.1	15682.3	18188.5	16849.8	15693.2	17535	15530	14727.1	15913.3	15661.8	18306.1	15389.9	14621.8	14787	15399	14488.7	15170.1	16258.7	16531.6	15390.1	16692.7	14935.9	16452.6	15305.8	-0.103224	0.0139852	-0.146442	-0.00691368	-0.111148	-0.0432183	-0.160427	-0.139528	-0.104234	0.0352942	0.273117	0.878378	0.137662	0.952452	0.277395	0.342312	0.040259	0.189156	0.341527	0.549791	-0.0581821	0.000787623	-0.126114	-0.000146273
Transcription elongation factor SPT6 OS=Homo sapiens OX=9606 GN=SUPT6H PE=1 SV=2	SUPT6H	9146.7	9014.6	8769.9	9009.1	9039.3	8655.2	9437.6	8907.5	8931.7	9259.9	8724.6	9249.4	9769.3	9602.2	9098.5	8949.7	8306.4	8035.9	8977.07	9092.27	8901.2	9490	9077.97	8430.67	0.0183959	-0.0122443	0.080164	0.0161251	-0.0905974	0.0617681	0.0924082	0.0640389	-0.106722	-0.170761	0.604233	0.67045	0.0894468	0.653508	0.135264	0.208524	0.067378	0.199122	0.116019	0.0349749	0.00402493	-0.00212601	0.0840467	0.00297909
Interleukin enhancer-binding factor 2 OS=Homo sapiens OX=9606 GN=ILF2 PE=1 SV=2	ILF2	13449.5	12335.5	14785.5	13920.6	12207.1	13330.5	13227.7	12435.6	14095.5	12449.6	16407.9	12643.2	11853.7	13374.8	13046.9	13187.5	14163.1	17097.4	13523.5	13252.9	13152.7	12758.5	13833.6	14816	-0.0291569	-0.0401059	-0.0840136	0.0327046	0.131687	-0.0548568	-0.0439077	-0.116718	0.0989828	0.215701	0.767534	0.691397	0.416821	0.843273	0.399471	0.498969	0.594584	0.476104	0.603232	0.178515	-0.00335019	-0.00642788	-0.0319294	0.00242117
D-3-phosphoglycerate dehydrogenase OS=Homo sapiens OX=9606 GN=PHGDH PE=1 SV=4	PHGDH	20715.6	19640.1	17990.8	19350	19393.3	18946.7	20082.6	20721.9	19937.8	19412.5	19889.9	19791.7	21363.3	21066.7	21173.7	19499.3	19627.3	20374.1	19448.8	20247.4	19230	21201.2	19698	19833.6	0.0580554	-0.0163249	0.124465	0.018368	0.0282605	0.0664092	0.140789	0.106097	0.00989254	-0.0962041	0.389511	0.799205	0.0928125	0.772519	0.670002	0.0203773	0.000291786	0.000891511	0.683762	0.00878748	0.0237726	-0.00158909	0.128496	0.00205888
Nucleolar RNA helicase 2 OS=Homo sapiens OX=9606 GN=DDX21 PE=1 SV=5	DDX21	18866.8	18814.6	23589.8	19513.5	17508.2	20621	24321.7	22755.8	26030.4	21623.6	24889.6	22569.3	19875.4	20416.8	22655.9	21460.4	23038.7	25024.9	20423.7	24369.3	19214.2	20982.7	23027.5	23174.7	0.254818	-0.0880712	0.0389537	0.173111	0.182302	-0.215864	0.127025	-0.134157	0.0091908	0.143348	0.0991249	0.544049	0.77134	0.233463	0.219098	0.0562719	0.229021	0.188289	0.922222	0.176477	0.255791	-0.0232827	0.00439219	0.109369
Small subunit processome component 20 homolog OS=Homo sapiens OX=9606 GN=UTP20 PE=1 SV=3	UTP20	10863.8	10934.3	12869.4	11372.3	11220.9	11968	11558.1	11436.2	12441.5	11101.9	13629.9	11572.3	10491.8	11006.6	11962.7	11221.3	12600.3	14612.6	11555.8	11811.9	11520.4	11153.7	12101.4	12811.4	0.0316238	-0.00443049	-0.0510989	0.0665487	0.148807	-0.0827227	-0.0466684	-0.117648	0.0822582	0.199906	0.743237	0.961813	0.635783	0.62012	0.348648	0.285837	0.493809	0.345933	0.601457	0.197866	0.00407545	-7.4917e-05	-0.0100507	0.0138105
Periplakin OS=Homo sapiens OX=9606 GN=PPL PE=1 SV=4	PPL	13762.7	14148.2	12520	13681.9	14401.2	12297.4	14113.8	13954.4	12304.4	14275.2	10830.2	13343.9	13498.5	13559.6	11574.8	13558.5	12477.8	9995.9	13477	13457.5	13460.2	12877.6	12816.4	12010.7	-0.00208182	-0.00179954	-0.0656283	-0.072501	-0.166172	-0.0635465	-0.0638288	0.00687265	-0.0936706	-0.100543	0.980796	0.984031	0.50343	0.593415	0.276079	0.542119	0.551746	0.962331	0.613559	0.522905	-1.75314e-05	-1.2581e-05	-0.0195612	-0.0164318
Heterogeneous nuclear ribonucleoproteins A2/B1 OS=Homo sapiens OX=9606 GN=HNRNPA2B1 PE=1 SV=2	HNRNPA2B1	45274.7	42512.6	41791.8	44560.6	43699.5	40887.1	43019.8	40529.3	38780.5	43807.8	36424.4	41352.8	42132.1	41181.3	37389.9	40334.6	38211.4	31494.4	43193	40776.5	43049.1	40234.4	40528.3	36680.1	-0.0830595	-0.00481668	-0.102368	-0.0918678	-0.2358	-0.0193084	-0.0975512	-0.0105001	-0.143932	-0.133432	0.211125	0.929797	0.174794	0.332034	0.0856416	0.789597	0.197757	0.915762	0.325527	0.306231	-0.0561034	-0.000152263	-0.0775411	-0.0439879
Isocitrate dehydrogenase [NADP] cytoplasmic OS=Homo sapiens OX=9606 GN=IDH1 PE=1 SV=2	IDH1	24132.1	24450.6	21771.7	23700.1	24559.8	23112.5	21014	22070.5	21197.9	22326.7	22023.1	22024.1	22823.6	22665	22109.1	21777.3	20901	19783.4	23451.5	21427.5	23790.8	22532.6	22124.6	20820.6	-0.130217	0.0207256	-0.0576665	-0.0840246	-0.171669	0.0725504	-0.0783921	0.0263581	-0.0876442	-0.114002	0.0891082	0.737329	0.351539	0.193936	0.0618843	0.0476269	0.0563178	0.163084	0.0899862	0.0499314	-0.136738	0.0027428	-0.0261821	-0.0598541
Dynamin-1-like protein OS=Homo sapiens OX=9606 GN=DNM1L PE=1 SV=2	DNM1L	9310	9500	8278.6	9167.7	9732.2	9286.2	9000.8	9606.5	9347.5	9015.2	8944.3	9534.5	10138	10169.3	9923.9	9963.7	10162.6	10135.7	9029.53	9318.27	9395.37	10077.1	9164.67	10087.3	0.0454102	0.057298	0.158352	0.021431	0.159822	0.112942	0.101054	0.136921	0.138391	0.00146909	0.527767	0.429405	0.0537955	0.765154	0.0513283	0.0166899	0.0223759	0.010574	0.00929	0.922503	0.0126039	0.021036	0.200989	0.00249137
Glycine--tRNA ligase OS=Homo sapiens OX=9606 GN=GARS1 PE=1 SV=3	GARS1	18868.6	19139.2	17287.7	18003.2	17919.5	17997.5	19326.3	20386.3	19966.1	18678.7	18578.8	18635.7	20297.8	19557.8	20862.5	19993	21332	20027.3	18431.8	19892.9	17973.4	20239.4	18631.1	20450.8	0.110054	-0.0363362	0.134965	0.0155107	0.149955	0.0249105	0.171301	0.119454	0.134445	0.0149908	0.0893693	0.472094	0.058818	0.747726	0.0498435	0.516533	0.00392294	0.013211	0.0146126	0.734154	0.115426	-0.0118446	0.166072	0.00195834
Lipopolysaccharide-responsive and beige-like anchor protein OS=Homo sapiens OX=9606 GN=LRBA PE=1 SV=4	LRBA	12279.2	12297.1	11112.9	11578.7	12323.5	11559.9	11258.3	11830.6	11063.4	11344.7	10544	11996.1	12042.7	11972.9	11859.1	11613.8	11192.7	10774.8	11896.4	11384.1	11820.7	11958.2	11294.9	11193.8	-0.0635048	-0.00920959	0.0074792	-0.0748493	-0.0878295	0.070984	0.0166888	0.0823285	-0.0129802	-0.0953087	0.322637	0.878712	0.883314	0.354076	0.201837	0.0720587	0.621028	0.192202	0.844885	0.0368582	-0.031199	-0.000517152	0.000403018	-0.0337498
Nuclear pore complex protein Nup133 OS=Homo sapiens OX=9606 GN=NUP133 PE=1 SV=2	NUP133	9877.2	9847.1	9719.4	9445.4	9449.7	9366.4	9586.6	9597.3	9171	9480.4	9395.5	9640.9	9358.9	9140.2	8896.9	8604.3	8362.4	8201.6	9814.57	9451.63	9420.5	9132	9505.6	8389.43	-0.0543609	-0.0591209	-0.103994	-0.0461469	-0.226351	-0.0496328	-0.0448728	-0.0578468	-0.180204	-0.122357	0.070842	0.00206894	0.00858998	0.0235093	0.000355154	0.174179	0.101459	0.0693579	0.0012483	0.013875	-0.0624992	-0.158696	-0.214852	-0.0751622
Nodal modulator 1 OS=Homo sapiens OX=9606 GN=NOMO1 PE=1 SV=5	NOMO1	92.4	107.3	94.7	104.2	114.3	88.2	125.9	101.9	86.5	122.4	73.1	99.1	128.1	104.1	80.5	120.2	103.1	45.3	98.1333	104.767	102.233	104.233	98.2	89.5333	0.0943646	0.0590505	0.0870015	0.000979759	-0.132318	-0.00736305	0.0279511	0.0860218	-0.133298	-0.21932	0.620055	0.668912	0.695611	0.996661	0.728883	0.977652	0.904792	0.775648	0.762291	0.608663	0.0195872	0.0103121	0.0137144	1.42327e-06
WD repeat-containing protein 1 OS=Homo sapiens OX=9606 GN=WDR1 PE=1 SV=4	WDR1	15625.3	16879.2	17083.1	16310.7	17627.3	19119.1	15894.2	17937	19476.8	15700.2	21098.9	18062.3	17590.7	19253.1	21938.6	19672.9	23007.5	27547.2	16529.2	17769.3	17685.7	19594.1	18287.1	23409.2	0.104373	0.0975664	0.245405	0.145812	0.502059	0.141032	0.147838	0.0995928	0.356247	0.256654	0.335306	0.281792	0.085087	0.340891	0.0416972	0.327526	0.273335	0.551262	0.137666	0.217621	0.049531	0.0536685	0.262617	0.0681502
E3 ubiquitin-protein ligase UBR5 OS=Homo sapiens OX=9606 GN=UBR5 PE=1 SV=2	UBR5	6809	7056.1	6141.5	6722.6	7191.4	6342.5	5996.9	6282.6	5518.3	6249.2	5364.5	6262	6550.3	6546.4	5946	6692.2	6216.6	5387.7	6668.87	5932.6	6752.17	6347.57	5958.57	6098.83	-0.168777	0.0179089	-0.071238	-0.162476	-0.128908	0.0975391	-0.0891469	0.0912383	0.033568	-0.0576704	0.105059	0.831693	0.396927	0.1532	0.290971	0.238851	0.271101	0.338969	0.786041	0.59463	-0.16516	0.00143338	-0.028587	-0.132376
Tubulin--tyrosine ligase-like protein 12 OS=Homo sapiens OX=9606 GN=TTLL12 PE=1 SV=2	TTLL12	8331.5	8919.2	8936	8920.9	8885	9455.5	8572.8	8812.1	8970.2	8518.5	9143.7	8912.1	8743.6	8372.8	9302.4	8420	9033.1	8685.6	8728.9	8785.03	9087.13	8806.27	8858.1	8712.9	0.0092479	0.0580254	0.0127307	0.0211974	-0.00264687	0.00348277	-0.0452947	-0.00846675	-0.0238443	-0.0153775	0.819108	0.256992	0.828894	0.657063	0.955004	0.945862	0.439001	0.881387	0.598954	0.787071	0.000801413	0.0342397	0.00103756	0.00386626
Heterogeneous nuclear ribonucleoprotein Q OS=Homo sapiens OX=9606 GN=SYNCRIP PE=1 SV=2	SYNCRIP	14693.5	14804.2	14634	14807.8	14918.9	14681.3	14915.6	15124.7	14988.9	14755.6	14853	15153.3	15319.8	15414.2	14984.2	15253.5	15340.2	15127.3	14710.6	15009.7	14802.7	15239.4	14920.6	15240.3	0.0290455	0.00900428	0.0509533	0.020456	0.0510416	0.0219078	0.041949	0.0304973	0.0305857	8.83548e-05	0.0193095	0.338717	0.019336	0.180509	0.00262475	0.186302	0.0414588	0.146173	0.0765377	0.995152	0.0497907	0.00423348	0.0873153	0.015209
AP-2 complex subunit alpha-2 OS=Homo sapiens OX=9606 GN=AP2A2 PE=1 SV=2	AP2A2	5844.6	5890.7	6357.5	5735.3	5755.2	6040.8	5830.9	5688.6	6049.1	5823.6	6142.1	5920.9	5648.6	5373	5809.7	5607.9	5628.5	6134.9	6030.93	5856.2	5843.77	5610.43	5962.2	5790.43	-0.0424165	-0.0454827	-0.104269	-0.0165365	-0.05871	-0.0618526	-0.0587864	-0.0877326	-0.0421735	0.0455591	0.419767	0.383169	0.112777	0.734503	0.369014	0.210744	0.221391	0.0907408	0.431211	0.448356	-0.0159907	-0.0189486	-0.0988242	-0.002216
Heat shock protein 105 kDa OS=Homo sapiens OX=9606 GN=HSPH1 PE=1 SV=1	HSPH1	14700.2	13843	15531	15168.1	13979.1	16242.5	14223.8	14312.8	15439.7	14907.8	17438.6	15651.6	15085	15167.9	15575.3	13651.1	13579.3	14953	14691.4	14658.8	15129.9	15276.1	15999.3	14061.1	-0.00320816	0.0424306	0.0563012	0.12304	-0.063259	0.0595094	0.0138707	-0.0667387	-0.186299	-0.11956	0.96086	0.619225	0.315806	0.217812	0.394246	0.21523	0.838219	0.398589	0.0907622	0.0615131	-5.56285e-05	0.00883199	0.0281832	0.0814424
Cytoskeleton-associated protein 4 OS=Homo sapiens OX=9606 GN=CKAP4 PE=1 SV=2	CKAP4	20908.8	21498	22496.2	20917.7	21121	21268.8	22327.4	22341.3	22342.2	22074.9	20688.1	22183.7	21347.7	21287.9	20595	21295.8	21245.7	20840.7	21634.3	22337	21102.5	21076.9	21648.9	21127.4	0.0461106	-0.0359087	-0.0376623	0.000971058	-0.0342074	-0.0837729	-0.00175352	-0.0386333	-0.0351785	0.00345483	0.203973	0.324954	0.346101	0.98365	0.355073	0.0064465	0.926801	0.348091	0.357992	0.866146	0.0318361	-0.0175299	-0.0173546	6.95214e-06
DNA topoisomerase 2-alpha OS=Homo sapiens OX=9606 GN=TOP2A PE=1 SV=3	TOP2A	6275	6059.9	6811.7	5669.5	5290.6	5723.4	8264.1	6348.3	7390.4	7229	6140.7	6831.5	7243.4	5745.4	6252.2	5474.7	4660.9	4701.3	6382.2	7334.27	5561.17	6413.67	6733.73	4945.63	0.200599	-0.198666	0.00709556	0.0773528	-0.367899	-0.193503	0.205762	-0.0702572	-0.445251	-0.374994	0.186098	0.0349614	0.952214	0.416902	0.0143124	0.26292	0.137791	0.587101	0.0124326	0.045969	0.146489	-0.28934	0.000150891	0.0293915
Protein unc-45 homolog A OS=Homo sapiens OX=9606 GN=UNC45A PE=1 SV=1	UNC45A	10784	11274.3	10266.3	10357	11085.6	10775.6	10541.4	11145.1	10694.9	10417.7	10174.4	11031.4	11235.3	11093	11089.6	10245.4	10729	10311.5	10774.9	10793.8	10739.4	11139.3	10541.2	10428.6	0.00253284	-0.00475662	0.0479886	-0.0316355	-0.0471199	0.0454557	0.0527452	0.079624	-0.0154844	-0.0951085	0.958602	0.926163	0.284227	0.578426	0.350749	0.13902	0.138447	0.0824579	0.72361	0.0110352	4.65069e-05	-0.000158455	0.0262178	-0.00752139
Coatomer subunit beta' OS=Homo sapiens OX=9606 GN=COPB2 PE=1 SV=2	COPB2	14862.2	13798.4	12843.8	14054.6	14321.7	13475	14449.5	14649	13665	14194.4	12940.2	13979.1	15638.7	15410.7	13957.9	14473.3	14264.4	12522.6	13834.8	14254.5	13950.4	15002.4	13704.6	13753.4	0.0431156	0.0120081	0.116895	-0.0136451	-0.00850998	0.0737791	0.104887	0.13054	0.0051351	-0.125405	0.556979	0.864204	0.211322	0.861427	0.928328	0.284707	0.145329	0.117973	0.949813	0.198864	0.0109583	0.000761124	0.0789105	-0.000883949
ATP-dependent 6-phosphofructokinase, liver type OS=Homo sapiens OX=9606 GN=PFKL PE=1 SV=6	PFKL	12950.3	13035.3	13287.5	12989.2	12574.6	13672.8	13736.3	13897.6	14380.5	13237.7	14012.5	13665.7	13959.2	13443.9	14989.5	13200.6	13732.4	14354.9	13091	14004.8	13078.9	14130.9	13638.6	13762.6	0.0973424	-0.00134145	0.110271	0.0591201	0.0721776	0.0129286	0.111612	0.0511509	0.0130575	-0.0380934	0.0138789	0.972834	0.0892349	0.0899077	0.126305	0.811104	0.131349	0.386255	0.773042	0.549212	0.180828	-1.60454e-05	0.115726	0.0618516
Moesin OS=Homo sapiens OX=9606 GN=MSN PE=1 SV=3	MSN	11887.2	12083.1	11189.4	12259.9	12929.5	12090.9	12166	12638.6	12073.8	12077.3	11888.5	12477.4	13386.9	13810.2	13043.2	12743.4	13386.3	11981.9	11719.9	12292.8	12426.8	13413.4	12147.7	12703.9	0.0688533	0.0844907	0.194718	0.0517269	0.116307	0.125865	0.110228	0.142991	0.0645805	-0.0784109	0.150535	0.130971	0.00843904	0.254709	0.114064	0.0165812	0.0435693	0.0108767	0.276254	0.199805	0.0566223	0.0745904	0.403789	0.0307235
Activating signal cointegrator 1 complex subunit 3 OS=Homo sapiens OX=9606 GN=ASCC3 PE=1 SV=3	ASCC3	8514.5	8865.4	7958.6	8362	8996.3	8383.1	7773.6	8317.7	7704.4	7920.5	7793.2	8386.5	8433.2	8730.1	8190.8	8446.8	8454.7	7953.7	8446.17	7931.9	8580.47	8451.37	8033.4	8285.07	-0.0906302	0.0227594	0.000887942	-0.072286	-0.0277834	0.0915182	-0.0218715	0.0731739	0.0445026	-0.0286714	0.191513	0.709874	0.987281	0.266236	0.632512	0.105136	0.64553	0.15445	0.362204	0.505376	-0.0650546	0.00338703	4.93623e-06	-0.0415451
Methionine--tRNA ligase, cytoplasmic OS=Homo sapiens OX=9606 GN=MARS PE=1 SV=2	MARS	13442.1	13862.1	12398.5	12396.4	13440.3	13090.6	12660.5	13890.4	13231.1	12473.7	13110.7	13608.3	13846.7	13622.6	14028.4	12838.8	13295.6	13913.1	13234.2	13260.7	12975.8	13832.6	13064.2	13349.2	0.00287869	-0.0284548	0.0637943	-0.0186522	0.0124751	0.0609156	0.0922491	0.0824464	0.0311272	-0.0513192	0.964726	0.652715	0.254975	0.770718	0.840404	0.201182	0.0595069	0.0922974	0.563034	0.219853	4.4896e-05	-0.00527201	0.0378621	-0.00210965
Epoxide hydrolase 1 OS=Homo sapiens OX=9606 GN=EPHX1 PE=1 SV=1	EPHX1	20964.1	21119.3	21494	21133.5	21174.7	20344.2	20776.3	20412.6	20671.1	20849.4	20720.1	20676.2	20074.2	20673.1	19588.2	19599.5	20352	18971.6	21192.5	20620	20884.1	20111.8	20748.6	19641	-0.0395072	-0.0211442	-0.0755069	-0.0305398	-0.109681	-0.0359997	-0.0543627	-0.0449671	-0.0791408	-0.0341738	0.039943	0.379894	0.0369661	0.0552441	0.0224132	0.20043	0.135597	0.115833	0.0512521	0.406167	-0.0552531	-0.00888771	-0.108141	-0.0384104
Probable ATP-dependent RNA helicase DDX17 OS=Homo sapiens OX=9606 GN=DDX17 PE=1 SV=2	DDX17	12548.1	12161.9	11367.8	12729.5	12828.2	11943.1	11561.8	11432.8	10368.4	12273.5	10211.2	11618.3	11992.2	11809.2	10378.9	11298.7	10531.7	9705.5	12025.9	11121	12500.3	11393.4	11367.7	10512	-0.112862	0.05581	-0.0779463	-0.0812127	-0.194116	0.034916	-0.133756	0.0032664	-0.112904	-0.11617	0.152821	0.34772	0.363327	0.400633	0.0584182	0.689954	0.129891	0.975663	0.324698	0.268663	-0.0920751	0.0256039	-0.0342732	-0.032262
Heterogeneous nuclear ribonucleoprotein A1 OS=Homo sapiens OX=9606 GN=HNRNPA1 PE=1 SV=5	HNRNPA1	18771.3	19320.1	21033.3	21045.8	18809.2	20240.4	22088.2	20698.7	21946.8	20886.3	22516.8	20677	20567.1	20869.3	21286.9	21709.7	23454.9	22425.1	19708.2	21577.9	20031.8	20907.8	21360	22529.9	0.130756	0.0234936	0.0852405	0.116115	0.193042	-0.0455155	0.0617469	-0.0308749	0.076927	0.107802	0.0826467	0.749121	0.167534	0.13892	0.0292698	0.241889	0.271019	0.504739	0.203873	0.0415093	0.141579	0.00294723	0.0661377	0.0995384
ATPase family AAA domain-containing protein 3A OS=Homo sapiens OX=9606 GN=ATAD3A PE=1 SV=2	ATAD3A	19871.1	19786.3	16291.6	18233.4	19482.5	16286.7	19386.6	19583.4	16570.6	19180.1	13454.3	18660.8	19140.4	18501.8	15816.5	17969.4	16208.1	12677.9	18649.7	18513.5	18000.9	17819.6	17098.4	15618.5	-0.0105696	-0.0510835	-0.0656876	-0.125289	-0.255897	-0.055118	-0.0146041	0.0596009	-0.130609	-0.190209	0.933332	0.687995	0.622425	0.51521	0.195443	0.648058	0.90175	0.747743	0.570921	0.302042	-0.000316704	-0.00829671	-0.0135259	-0.0360851
Aspartate--tRNA ligase, mitochondrial OS=Homo sapiens OX=9606 GN=DARS2 PE=1 SV=1	DARS2	9632.9	9581.7	9680.2	9600.3	9457.9	9279.1	8377	8286.5	8320.3	9013.5	9006.5	8606.8	8199.7	7955.9	8053.6	7916.2	7968.5	7938.2	9631.6	8327.93	9445.77	8069.73	8875.6	7940.97	-0.209817	-0.0281076	-0.255254	-0.117931	-0.278461	-0.0454375	-0.227147	-0.137324	-0.16053	-0.0232064	4.68373e-06	0.1284	3.36987e-05	0.0053193	7.90613e-07	0.026895	0.000297488	0.00607135	0.00230157	0.150127	-1.1182	-0.0250561	-1.1416	-0.268192
RNA-splicing ligase RtcB homolog OS=Homo sapiens OX=9606 GN=RTCB PE=1 SV=1	RTCB	15982	15743.6	15341.5	15775.2	15736.2	15577.6	15708.5	15884.1	15318.9	15725.2	14973.9	15752.8	16325.8	16278.5	15565.6	16109.7	15973.4	15037.8	15689	15637.2	15696.3	16056.6	15484	15707	-0.00477733	0.00067112	0.033413	-0.0189814	0.00164813	0.0381903	0.0327418	0.0523943	0.0206295	-0.0317648	0.846171	0.972135	0.299786	0.552093	0.965104	0.231034	0.227842	0.181385	0.625641	0.449004	-0.000346557	8.23706e-06	0.0174813	-0.00489696
Proteasome adapter and scaffold protein ECM29 OS=Homo sapiens OX=9606 GN=ECPAS PE=1 SV=2	ECPAS	5606.5	6017.6	5569	5664.6	5766.2	5773	6346.8	6329.8	6387.9	5845.4	5978	5988.7	6542.5	6261.3	6424.6	6507.6	6427.4	6369.3	5731.03	6354.83	5734.6	6409.47	5937.37	6434.77	0.149059	0.000897571	0.161409	0.0510279	0.167093	0.01235	0.160511	0.110381	0.116065	0.00568352	0.012543	0.981916	0.0147741	0.243316	0.00918969	0.547866	0.00160459	0.00727696	0.00123776	0.794452	0.28345	7.1137e-06	0.295459	0.0313225
Polyribonucleotide nucleotidyltransferase 1, mitochondrial OS=Homo sapiens OX=9606 GN=PNPT1 PE=1 SV=2	PNPT1	17952.6	18216	18505.4	17801.2	17795.1	17471.1	19083.4	18571.8	18648	18996.7	18023	18688.1	18042.7	18222.2	17599.5	17875.2	17841.5	17052.1	18224.7	18767.7	17689.1	17954.8	18569.3	17589.6	0.042362	-0.0430291	-0.0215228	0.0270244	-0.0511698	-0.0638848	0.0215062	-0.0485473	-0.0781942	-0.0296469	0.0737477	0.0503203	0.331452	0.35359	0.112128	0.0291384	0.28378	0.146565	0.0675215	0.325903	0.0479644	-0.0558628	-0.0103219	0.0122015
Dipeptidyl peptidase 3 OS=Homo sapiens OX=9606 GN=DPP3 PE=1 SV=2	DPP3	8348.8	9094.6	8710.7	8320.6	9129.3	9305.9	8205.8	8875.1	8958.1	8287.3	9082.2	9136.3	8667.7	8737.8	9489.6	8545	9220.6	10324.8	8718.03	8679.67	8918.6	8965.03	8835.27	9363.47	-0.00636308	0.0328145	0.0403062	0.019271	0.10304	0.0466693	0.00749169	0.0210353	0.0837691	0.0627338	0.910639	0.618363	0.507725	0.753697	0.314519	0.466355	0.913504	0.750012	0.418974	0.530952	-0.000258682	0.00685024	0.011865	0.00236654
Extended synaptotagmin-1 OS=Homo sapiens OX=9606 GN=ESYT1 PE=1 SV=1	ESYT1	12673.5	12970.5	13252.7	12628.5	13451.5	13035.7	12828.3	13460.8	12762.1	12932.7	11277.9	13473.7	12580	12892.4	12705.4	12929	12612.7	11610.5	12965.6	13017.1	13038.6	12725.9	12561.4	12384.1	0.00571912	0.00810002	-0.0269138	-0.0456842	-0.0662001	-0.0326329	-0.0350138	0.0187704	-0.020516	-0.0392863	0.862281	0.81399	0.276339	0.584993	0.248738	0.292667	0.286348	0.817258	0.829306	0.448868	0.000368032	0.000723987	-0.0150329	-0.0106375
182 kDa tankyrase-1-binding protein OS=Homo sapiens OX=9606 GN=TNKS1BP1 PE=1 SV=4	TNKS1BP1	9329	9313.1	8698.8	9203.4	9729.7	9338.5	8929.5	9277.2	8555.3	9072	8054.2	9608.7	9634.6	9757.4	9081.3	9335.7	9139.8	8398.2	9113.63	8920.67	9423.87	9491.1	8911.63	8957.9	-0.0308748	0.0482928	0.058549	-0.0323365	-0.0248658	0.0894238	0.0102562	0.0908854	0.00747069	-0.0834147	0.547559	0.299794	0.268142	0.707342	0.681825	0.124746	0.809459	0.311834	0.935587	0.205655	-0.00807589	0.0252657	0.0334686	-0.00486245
Fructose-bisphosphate aldolase A OS=Homo sapiens OX=9606 GN=ALDOA PE=1 SV=2	ALDOA	21239.7	21341.4	20401.7	21181	22001.5	22210.8	21371.6	21980.3	22351.9	20591.4	23526.5	20686.6	22273.9	22667.4	23913.2	24038.8	25560.6	29016.6	20994.3	21901.3	21797.8	22951.5	21601.5	26205.3	0.0610189	0.0541849	0.128593	0.0411361	0.319865	0.0675741	0.0744081	0.0874569	0.278729	0.191272	0.0928671	0.137015	0.027456	0.579337	0.0256229	0.139587	0.120123	0.280298	0.0590152	0.104274	0.0629799	0.0467741	0.20078	0.00975209
Cytoplasmic FMR1-interacting protein 1 OS=Homo sapiens OX=9606 GN=CYFIP1 PE=1 SV=1	CYFIP1	8395.4	8479.8	8089.2	8490.2	8616.7	8271.8	8065.9	7962.8	7757.3	8267.7	7779.2	8231.6	8124.8	8011.1	7721.3	7665.6	7636.8	7102.2	8321.47	7928.67	8459.57	7952.4	8092.83	7468.2	-0.0697596	0.0237459	-0.0654475	-0.0401929	-0.156077	0.00431205	-0.0891934	-0.0252546	-0.115884	-0.0906298	0.0581916	0.425084	0.0941334	0.310206	0.0174033	0.882353	0.0318211	0.516939	0.0608187	0.09159	-0.0861628	0.00882221	-0.0671659	-0.0204321
Glucose-6-phosphate isomerase OS=Homo sapiens OX=9606 GN=GPI PE=1 SV=4	GPI	17967	19277.3	19871.6	18433.5	19314.6	20691.1	20341.8	22133.6	24671	18743	25561.6	21296.4	20534.4	22183.2	25460.3	22385.8	26274.7	29848.8	19038.6	22382.1	19479.7	22726	21867	26169.8	0.233418	0.033044	0.255412	0.199825	0.458971	0.0219941	0.222368	0.0555864	0.259146	0.203559	0.0720126	0.636909	0.0764765	0.243021	0.0328455	0.866339	0.110691	0.744564	0.216212	0.255334	0.266701	0.00647407	0.28516	0.122764
Programmed cell death 6-interacting protein OS=Homo sapiens OX=9606 GN=PDCD6IP PE=1 SV=1	PDCD6IP	15077.7	15248.6	14296.2	14715.1	15724.7	15047.8	15382.2	16216.4	16055.4	14881.1	16290.6	15632	16439.1	16949.4	16946.3	16525	17493.9	17732.4	14874.2	15884.7	15162.5	16778.3	15601.2	17250.4	0.094826	0.027702	0.173785	0.0688512	0.213824	0.0789589	0.146083	0.104934	0.144973	0.0400389	0.0601415	0.5276	0.00492139	0.220898	0.0072794	0.0435028	0.00914576	0.0558925	0.0399207	0.309781	0.115766	0.0076927	0.40108	0.0451533
Ubiquitin-like modifier-activating enzyme 6 OS=Homo sapiens OX=9606 GN=UBA6 PE=1 SV=1	UBA6	9622.8	9979.7	9429.3	9529	9944.7	9971.8	10168.6	10771.8	10660.7	9811.3	10470.6	10258.9	11095.9	11172.7	11384.2	11665.4	12151.6	12216	9677.27	10533.7	9815.17	11217.6	10180.3	12011	0.122341	0.0204131	0.213093	0.0731038	0.311685	0.0907518	0.192679	0.139989	0.238581	0.0985922	0.0252024	0.557371	0.00108621	0.11717	0.000597036	0.0286826	0.00110599	0.00816505	0.00216665	0.0149788	0.195569	0.00518198	0.631625	0.068073
Peroxisomal multifunctional enzyme type 2 OS=Homo sapiens OX=9606 GN=HSD17B4 PE=1 SV=3	HSD17B4	18832.2	18560.5	18588.3	18629.2	18567.7	18295.4	19991.1	19274.5	19156.9	19481.1	18055.8	19329.7	19325.6	19517.3	18522.5	19500.2	19343.8	18067.5	18660.3	19474.2	18497.4	19121.8	18955.5	18970.5	0.0615868	-0.0126497	0.0352436	0.0226443	0.0237829	-0.0263433	0.0478932	0.0125993	0.00113866	-0.0114606	0.041403	0.291094	0.218821	0.556094	0.538677	0.429183	0.124099	0.775566	0.982475	0.795638	0.0851727	-0.0067798	0.0232576	0.00577094
SWI/SNF-related matrix-associated actin-dependent regulator of chromatin subfamily A member 5 OS=Homo sapiens OX=9606 GN=SMARCA5 PE=1 SV=1	SMARCA5	19084.6	18396.9	19781.1	18913.6	17516.8	18507.2	20112.3	18697.3	19573.8	18882.9	18841.9	18481.9	18632	18204.6	18813.7	20742.3	20101.3	22682.3	19087.5	19461.1	18312.5	18550.1	18735.6	21175.3	0.0279651	-0.0597993	-0.0412037	-0.0268511	0.149752	-0.0691688	0.0185956	-0.0143526	0.176603	0.190955	0.550753	0.249652	0.287549	0.448576	0.0749882	0.112992	0.627248	0.448488	0.0361195	0.0300616	0.00724415	-0.036039	-0.0223031	-0.00934856
DNA replication licensing factor MCM7 OS=Homo sapiens OX=9606 GN=MCM7 PE=1 SV=4	MCM7	12452.3	11534.1	9617.7	11024.9	11221.3	9635.3	10042.9	9681.3	8662.5	10989.3	8100.6	10876.1	10614	10272.3	9031.5	8225.6	7075.3	6067.3	11201.4	9462.23	10627.2	9972.6	9988.67	7122.73	-0.243422	-0.0759178	-0.167633	-0.165311	-0.653172	0.0757889	-0.0917154	-0.00232243	-0.487861	-0.485539	0.135356	0.586769	0.271247	0.390581	0.0173382	0.465938	0.398404	0.988632	0.0645173	0.0223645	-0.211418	-0.0175775	-0.0949867	-0.0674945
Transformation/transcription domain-associated protein OS=Homo sapiens OX=9606 GN=TRRAP PE=1 SV=3	TRRAP	7426.2	7497.1	7478.3	7653.8	7414.3	7316.8	6890.6	6841.9	6788.6	7139.5	7237.9	7252.9	6811.1	6784.4	6764.6	7050.1	6949.6	7027.6	7467.2	6840.37	7461.63	6786.7	7210.1	7009.1	-0.126494	-0.0010759	-0.137857	-0.0505481	-0.0913382	-0.0113634	-0.136781	-0.087309	-0.0407901	0.046519	6.59571e-05	0.959231	1.10473e-05	0.00342325	0.000247392	0.17288	0.00260952	0.000370415	0.0127153	0.00261228	-0.528837	-1.94491e-05	-0.683323	-0.124629
DNA replication licensing factor MCM3 OS=Homo sapiens OX=9606 GN=MCM3 PE=1 SV=3	MCM3	19246.8	18430.7	16679.1	17357.1	17670.6	16475.8	16001	15923.5	15049.5	17061.9	14627.4	17650	16764.5	16303.4	15414.6	13905.6	12384.2	11604.8	18118.9	15658	17167.8	16160.8	16446.4	12631.5	-0.210593	-0.0777847	-0.164991	-0.139718	-0.520463	0.0456016	-0.0872064	-0.0252732	-0.380745	-0.355472	0.0394094	0.319639	0.0837963	0.234469	0.00566804	0.371477	0.132242	0.790673	0.0291071	0.0107698	-0.295756	-0.0385299	-0.177658	-0.0880103
Structural maintenance of chromosomes protein 1A OS=Homo sapiens OX=9606 GN=SMC1A PE=1 SV=2	SMC1A	16700.6	15763.2	14693.7	16564.2	15970.3	14444.4	15561.7	14679.3	13933.4	15893.8	12831.7	15185.5	15940.3	15686.5	14383.8	14022.4	13106	10481.6	15719.2	14724.8	15659.6	15336.9	14637	12536.7	-0.0942767	-0.0054743	-0.035521	-0.102905	-0.326371	0.0587557	-0.0300467	0.0673839	-0.223466	-0.29085	0.253792	0.947961	0.638825	0.377828	0.0580573	0.415015	0.705312	0.539179	0.21004	0.0741397	-0.0561439	-0.000127055	-0.00691301	-0.0434985
Radixin OS=Homo sapiens OX=9606 GN=RDX PE=1 SV=1	RDX	22550.1	20305.1	22692.8	23532.7	21307.8	23009.9	24463.2	22819.9	25086.8	22960.4	25606.4	22400.1	24419	23746.4	25699.2	25622.2	25061.4	27671.3	21849.3	24123.3	22616.8	24621.5	23655.6	26118.3	0.142838	0.0498056	0.172331	0.114595	0.257472	0.0294933	0.122526	0.0577368	0.142877	0.0851404	0.0912272	0.495324	0.0449682	0.223521	0.0182423	0.60394	0.0856239	0.445522	0.123971	0.200791	0.148534	0.0151962	0.232147	0.0745645
Keratin, type I cytoskeletal 9 OS=Homo sapiens OX=9606 GN=KRT9 PE=1 SV=3	KRT9	16328.6	10620.5	16014.1	8965.9	5981.6	8143	7578.3	24909.2	5583.6	39708.2	10804.8	5590.3	8773	6457.8	9764.4	100203	10543.2	6890.7	14321.1	12690.4	7696.83	8331.73	18701.1	39212.4	-0.174405	-0.895802	-0.78145	0.384984	1.45317	-0.607045	0.114352	-1.16643	1.06819	2.23462	0.811731	0.0321825	0.0460209	0.705092	0.461201	0.521715	0.656492	0.385605	0.55999	0.36899	-0.015799	-1.33688	-1.04483	0.058423
Kinesin-1 heavy chain OS=Homo sapiens OX=9606 GN=KIF5B PE=1 SV=1	KIF5B	14266.2	14040.6	13680.6	14349.8	14563.3	14256.5	13641.9	14477.8	14034.2	13653.6	14234.2	14177	14535.6	14776.4	14753.9	14371.3	15037.4	13820.9	13995.8	14051.3	14389.9	14688.6	14021.6	14409.9	0.00570966	0.0400593	0.0697062	0.00265703	0.042063	0.0639966	0.0296469	0.0670492	0.039406	-0.0276432	0.86021	0.110977	0.0207514	0.923203	0.349164	0.0656778	0.0658944	0.0289947	0.383741	0.481933	0.000373387	0.0382473	0.117312	9.22065e-05
La-related protein 1 OS=Homo sapiens OX=9606 GN=LARP1 PE=1 SV=2	LARP1	14472.4	13955.4	13467.3	14234.1	14065.7	13898.3	13791	13227	13261.9	13682.8	12724.9	13920.4	13886	13843	13233.2	12504.3	12123.7	11291.4	13965	13426.6	14066	13654.1	13442.7	11973.1	-0.0567214	0.0103965	-0.0324883	-0.0549961	-0.222018	0.0242331	-0.0428848	0.0225078	-0.167022	-0.18953	0.191352	0.757876	0.434857	0.325635	0.0124343	0.460425	0.150459	0.642649	0.0453648	0.0155411	-0.0407355	0.00125176	-0.0117495	-0.0267979
Junction plakoglobin OS=Homo sapiens OX=9606 GN=JUP PE=1 SV=3	JUP	7656.5	7742.8	7321.6	7743.3	7675.4	7343.1	7277.7	7381.3	6676.9	8382.2	6339.8	7609.4	7477.2	7293.3	7158.6	8346.1	6966.1	6667.7	7573.63	7111.97	7587.27	7309.7	7443.8	7326.63	-0.090737	0.00259467	-0.0511734	-0.0249463	-0.0478352	0.0395636	-0.053768	-0.0262271	-0.0228889	0.00333822	0.143747	0.942721	0.170569	0.841622	0.666978	0.453152	0.146469	0.834769	0.889063	0.975821	-0.0764369	6.64669e-05	-0.0393063	-0.00186805
E3 ubiquitin-protein ligase RNF213 OS=Homo sapiens OX=9606 GN=RNF213 PE=1 SV=3	RNF213	7692.2	7765	6470.5	7225	7825.9	6827.9	7240.6	7546.5	6578	7441.3	6278.6	7304.5	7876.9	7857.3	6877.7	7331.7	6947.8	6084.4	7309.23	7121.7	7292.93	7537.3	7008.13	6787.97	-0.0374984	-0.00322088	0.0443277	-0.0606899	-0.106741	0.0818262	0.0475486	0.105018	-0.0460507	-0.151068	0.730693	0.976051	0.691275	0.617865	0.403773	0.394917	0.607652	0.34387	0.693909	0.204492	-0.00510973	-3.39074e-05	0.0071079	-0.0126906
V-type proton ATPase catalytic subunit A OS=Homo sapiens OX=9606 GN=ATP6V1A PE=1 SV=2	ATP6V1A	11794.3	12552.3	10732.8	11433.2	13056.1	11771.5	12061.4	13003.2	11993.6	11868.9	10896.9	12356.9	13151.9	13372.1	12780.5	13053.9	13146.4	12069.3	11693.1	12352.7	12086.9	13101.5	11707.6	12756.5	0.0791687	0.0477867	0.16407	0.00177968	0.125575	0.0849017	0.116284	0.162291	0.123795	-0.0384957	0.347459	0.614943	0.0642051	0.984085	0.166831	0.112127	0.124711	0.0394081	0.12936	0.421411	0.0363461	0.0100909	0.195643	1.23994e-05
Aspartate aminotransferase, mitochondrial OS=Homo sapiens OX=9606 GN=GOT2 PE=1 SV=3	GOT2	20387.3	19292.5	20954	20552.1	19180.3	19765.6	21953.1	20655.7	21435.7	21060.8	21533.7	20431.8	20525.7	20953.1	20518.1	22142.2	22189.5	21838.2	20211.3	21348.2	19832.7	20665.6	21008.8	22056.6	0.0789524	-0.0272811	0.0320738	0.0558317	0.126053	-0.0468786	0.0593549	-0.0237579	0.0702211	0.093979	0.138898	0.579734	0.421976	0.243011	0.020993	0.166033	0.120038	0.382447	0.0360854	0.00154349	0.0676863	-0.00645938	0.0120185	0.0343016
Serine/threonine-protein phosphatase 2A 65 kDa regulatory subunit A alpha isoform OS=Homo sapiens OX=9606 GN=PPP2R1A PE=1 SV=4	PPP2R1A	13787.3	14008.3	13336	13678.3	14054.5	14201.5	13463.8	13824.6	14076.5	13500.5	14159.3	14074.5	14323.1	14303.8	15032.3	14086.5	14346.1	14984.2	13710.5	13788.3	13978.1	14553.1	13911.4	14472.3	0.0081599	0.0278836	0.0860385	0.0209864	0.0780062	0.0778786	0.0581549	0.0650521	0.0570198	-0.0080323	0.784546	0.347874	0.0534818	0.521508	0.0835015	0.0624633	0.114625	0.112679	0.171968	0.832766	0.000859905	0.0127868	0.109423	0.00593367
Arginine--tRNA ligase, cytoplasmic OS=Homo sapiens OX=9606 GN=RARS PE=1 SV=2	RARS	20174.9	20527.8	19933.5	20253.6	20980.8	20897.2	20824.3	21918.3	22065.5	20024.2	22259.9	21022.4	21919.5	22904.3	22948.8	22539.6	24065	24277	20212.1	21602.7	20710.5	22590.9	21102.2	23627.2	0.0959948	0.0351479	0.160523	0.0621743	0.225232	0.064528	0.125375	0.0983485	0.163058	0.0647091	0.0313686	0.157788	0.00324678	0.254289	0.00399889	0.127932	0.00987902	0.110563	0.0407072	0.18184	0.144329	0.028186	0.399469	0.0369733
NADP-dependent malic enzyme OS=Homo sapiens OX=9606 GN=ME1 PE=1 SV=1	ME1	9703.7	10170.6	9014	9153.1	10266.3	9567.8	10647.3	11509.7	11557.2	9917.8	10373	10563.8	11334.5	11994.5	11735.4	10733.1	11720.2	10358.6	9629.43	11238.1	9662.4	11688.1	10284.9	10937.3	0.222871	0.00493068	0.279522	0.0950003	0.183734	0.0566507	0.274591	0.184521	0.0887335	-0.0957879	0.0228727	0.947143	0.0060031	0.165373	0.0681009	0.270831	0.00581172	0.00663674	0.219896	0.169942	0.365661	0.000116286	0.620992	0.074246
6-phosphogluconate dehydrogenase, decarboxylating OS=Homo sapiens OX=9606 GN=PGD PE=1 SV=3	PGD	14844.9	14449.6	14127.4	14882.3	14536.5	14858	16440.7	16912.3	17134.9	15494.2	16898	16186.4	17644.3	18188.1	18120.3	17800.1	18647.7	18722	14474	16829.3	14758.9	17984.2	16192.9	18389.9	0.217515	0.0281281	0.313272	0.161898	0.345456	0.0957575	0.285144	0.151374	0.183558	0.0321836	0.00127349	0.292903	0.000198843	0.019512	0.000410839	0.0123525	9.38472e-05	0.0151941	0.0118791	0.300707	0.629706	0.0150001	1.15957	0.276797
Presequence protease, mitochondrial OS=Homo sapiens OX=9606 GN=PITRM1 PE=1 SV=3	PITRM1	13121.5	13436.3	13644.3	13363.1	13190.4	12971.1	13705.7	13354.1	13339.9	13672.9	13460	13093	12833.8	12824.7	12371.3	12781.3	13049.5	12341.8	13400.7	13466.6	13174.9	12676.6	13408.6	12724.2	0.00707372	-0.02452	-0.0801405	0.000853836	-0.0747334	-0.0872142	-0.0556205	-0.0809943	-0.0755872	0.0054071	0.75057	0.299524	0.0282665	0.973858	0.0575575	0.0151885	0.0588147	0.0325759	0.0623475	0.861879	0.000881446	-0.0128379	-0.124116	9.82285e-06
Heterogeneous nuclear ribonucleoprotein R OS=Homo sapiens OX=9606 GN=HNRNPR PE=1 SV=1	HNRNPR	19282	18947.1	20936.5	19710.5	18476.2	19679.1	20308.5	18834.3	20314.3	19605.7	21070.6	19115.4	18321.7	18369.9	19103	19890.1	19909.7	21207	19721.9	19819	19288.6	18598.2	19930.6	20335.6	0.00709049	-0.0320477	-0.0846331	0.0151866	0.0442114	-0.0917236	-0.0525854	-0.0998197	0.0290248	0.128845	0.907786	0.588231	0.166292	0.818207	0.461169	0.092057	0.222553	0.105577	0.609187	0.0260802	0.000297918	-0.00738546	-0.06594	0.00132331
UDP-glucose 6-dehydrogenase OS=Homo sapiens OX=9606 GN=UGDH PE=1 SV=1	UGDH	13549.7	14403.2	13434	14032	15255.5	14911.5	12320.9	12902.3	12979.9	12902.4	13690.5	13755.8	13432.7	14051.3	13947.9	13701.2	13966.4	14243.4	13795.6	12734.4	14733	13810.6	13449.6	13970.3	-0.115484	0.0948395	0.00156779	-0.036652	0.0181548	0.117052	-0.0932717	0.0382198	0.0548068	0.016587	0.0454223	0.119994	0.968809	0.446784	0.637684	0.0189566	0.0884633	0.340974	0.174444	0.553432	-0.155065	0.0873323	2.15755e-05	-0.0128246
Heterogeneous nuclear ribonucleoprotein L OS=Homo sapiens OX=9606 GN=HNRNPL PE=1 SV=2	HNRNPL	21275.1	19608.7	18427.7	19985.4	20017.7	17275.9	18890.2	17634.6	16800.5	19861.7	16170.1	17927.2	18465.2	19113.5	15797.1	17291.4	16091.4	13874	19770.5	17775.1	19093	17791.9	17986.3	15752.3	-0.153492	-0.0503056	-0.152126	-0.136448	-0.32779	0.00136561	-0.101821	-0.0156778	-0.191342	-0.175664	0.123472	0.61049	0.205038	0.256404	0.0363511	0.989325	0.393583	0.901301	0.201302	0.225698	-0.139437	-0.0107816	-0.104688	-0.0806512
Vacuolar protein sorting-associated protein 13A OS=Homo sapiens OX=9606 GN=VPS13A PE=1 SV=2	VPS13A	10391	10255.8	9316.5	9776.6	10191.5	9669.7	9242.6	9410.6	8914.3	9401.6	8571	9995.2	9531.3	9438.7	8995.3	8773	8342.5	7963.9	9987.77	9189.17	9879.27	9321.77	9322.6	8359.8	-0.120228	-0.0157582	-0.0995587	-0.0994298	-0.256694	0.0206694	-0.0838006	-0.000128966	-0.157264	-0.157135	0.0957889	0.785873	0.151387	0.280596	0.0166443	0.579942	0.072069	0.998595	0.112369	0.0283159	-0.122475	-0.00164906	-0.0816292	-0.0548772
Tyrosine--tRNA ligase, cytoplasmic OS=Homo sapiens OX=9606 GN=YARS PE=1 SV=4	YARS	20152.3	19361.7	19785.2	20120.6	18757.4	20471	19973.2	20540.9	21533.1	18599.8	22774.2	19318.2	20041.4	20447.6	21930.2	19654.6	21894.5	23885.9	19766.4	20682.4	19783	20806.4	20230.7	21811.7	0.0653535	0.00121108	0.0739772	0.0334985	0.14205	0.00862376	0.0727661	0.0404787	0.108551	0.0680726	0.146822	0.978178	0.167578	0.740637	0.175318	0.873872	0.257834	0.7041	0.423668	0.497934	0.0544531	1.16049e-05	0.0573903	0.00436802
Golgin subfamily A member 3 OS=Homo sapiens OX=9606 GN=GOLGA3 PE=1 SV=2	GOLGA3	14641.8	12587.8	11271.1	12096.4	12496.1	11385.8	12024.9	13955.1	10678.4	17163.2	10386	11733.8	13229.8	12715.3	10892.2	19557.1	10724.5	8820.9	12833.6	12219.5	11992.8	12279.1	13094.3	13034.2	-0.0707409	-0.0977577	-0.0637174	0.0290204	0.0223762	0.0070235	0.0340403	-0.0927378	-0.00664426	0.0860935	0.676323	0.461401	0.670648	0.914891	0.956419	0.962316	0.732134	0.728511	0.988437	0.8343	-0.0120151	-0.0328389	-0.0110553	0.00112107
DNA replication licensing factor MCM5 OS=Homo sapiens OX=9606 GN=MCM5 PE=1 SV=5	MCM5	19810	18809.6	17772.8	18581.1	18436.5	17028.1	17439	16851.3	16130	18638.9	15024.7	18406.3	17727.2	17284	16313.8	14683.2	12562.3	11299	18797.5	16806.8	18015.2	17108.3	17356.6	12848.2	-0.161496	-0.0613209	-0.135839	-0.115051	-0.548976	0.025657	-0.0745181	-0.0207879	-0.433925	-0.413137	0.0465714	0.366531	0.0791843	0.332358	0.0066209	0.620871	0.234061	0.851087	0.042052	0.0164791	-0.215093	-0.0267291	-0.149608	-0.0550397
Envoplakin OS=Homo sapiens OX=9606 GN=EVPL PE=1 SV=3	EVPL	10421.9	10551.9	9033.1	9371	10501.3	8730.2	10078.3	10182.2	8786.8	10136.7	7916.4	9801.8	9723.9	9363.6	8317.9	8908.8	8353.1	7237.7	10002.3	9682.43	9534.17	9135.13	9284.97	8166.53	-0.0468902	-0.069153	-0.130834	-0.107363	-0.292536	-0.0839439	-0.0616811	-0.0234709	-0.185173	-0.161702	0.654022	0.545778	0.249033	0.443691	0.0566156	0.424357	0.582286	0.862171	0.257612	0.208984	-0.00864692	-0.0181861	-0.0789901	-0.0378905
Succinate dehydrogenase [ubiquinone] flavoprotein subunit, mitochondrial OS=Homo sapiens OX=9606 GN=SDHA PE=1 SV=2	SDHA	12883.5	12882.9	13701.7	13167	12971.6	12938.9	13573.5	13395.5	13664.8	13159	13766.4	13146.6	12925.2	13248.6	12855.5	13488	13660.5	13945	13156	13544.6	13025.8	13009.8	13357.3	13697.8	0.0419932	-0.0143489	-0.0161295	0.0219074	0.0582231	-0.0581227	-0.00178059	-0.0380369	0.0363157	0.0743526	0.243153	0.668259	0.649792	0.586718	0.148916	0.0208725	0.914459	0.217536	0.235558	0.0187534	0.0257889	-0.00251185	-0.00301985	0.00507312
Pyruvate carboxylase, mitochondrial OS=Homo sapiens OX=9606 GN=PC PE=1 SV=2	PC	9424.3	9221.5	9175.5	9103.6	9093	8670.2	8721.2	8284.6	8230.8	9117.8	7985	8796.9	8393.7	8200.9	7911.7	7548.3	7427.5	6714.4	9273.77	8412.2	8955.6	8168.77	8633.23	7230.07	-0.140672	-0.0503653	-0.183037	-0.103254	-0.359146	-0.0423649	-0.132672	-0.0797827	-0.255892	-0.176109	0.00760721	0.120844	0.00228209	0.137491	0.00166015	0.309083	0.0170369	0.27217	0.0300693	0.0336384	-0.298053	-0.046224	-0.483523	-0.088977
NAD-dependent malic enzyme, mitochondrial OS=Homo sapiens OX=9606 GN=ME2 PE=1 SV=1	ME2	9538.8	8991.9	8757.8	9228	8879.8	8333.4	8788	8424.8	7723.3	8985.6	7746.1	8595.1	8629.6	8582.3	7606.4	8015	7542.9	6821.6	9096.17	8312.03	8813.73	8272.77	8442.27	7459.83	-0.130057	-0.0455054	-0.136889	-0.107628	-0.286115	-0.00683155	-0.0913834	-0.0292605	-0.178487	-0.149226	0.113935	0.462949	0.112387	0.205448	0.0171998	0.935656	0.270154	0.749289	0.123202	0.16645	-0.122688	-0.01522	-0.129946	-0.0739727
Plasma membrane calcium-transporting ATPase 1 OS=Homo sapiens OX=9606 GN=ATP2B1 PE=1 SV=4	ATP2B1	16260.4	16320.6	17223	16906.9	16356.6	17111.6	14652.9	13916.2	13993	15446.7	14601.4	14987	14002.5	13156.6	13395.9	13163.8	12906.5	12716.2	16601.3	14187.4	16791.7	13518.3	15011.7	12928.8	-0.226692	0.0164492	-0.296382	-0.145212	-0.360707	-0.0696895	-0.312831	-0.15117	-0.215495	-0.0643252	0.0034417	0.646382	0.00153033	0.0159068	0.000403735	0.123348	0.000635671	0.0130868	0.00166574	0.105826	-0.558394	0.0031173	-0.834378	-0.261151
ATPase family AAA domain-containing protein 3B OS=Homo sapiens OX=9606 GN=ATAD3B PE=1 SV=1	ATAD3B	5520.3	5643.1	5457.3	5331.1	5790.4	5323.2	5679.8	5666.2	5343	5743.6	4682.6	5435.4	5524.2	5590	4878.8	5460.1	5086.6	4152	5540.23	5563	5481.57	5331	5287.2	4899.57	0.00591637	-0.0153585	-0.0555406	-0.0674428	-0.177293	-0.0614569	-0.0401821	0.0119023	-0.10985	-0.121752	0.861992	0.738304	0.420616	0.473096	0.178246	0.409653	0.612475	0.915626	0.481987	0.392322	0.000381585	-0.00202371	-0.0208896	-0.0219223
AP-1 complex subunit beta-1 OS=Homo sapiens OX=9606 GN=AP1B1 PE=1 SV=2	AP1B1	3199	3227.1	3210.8	3253.5	3270	3214.4	3010.5	3104.1	3133	2988.8	3154.7	3256.5	3220.5	3187.6	3148.1	3090.1	3090.2	3116.6	3212.3	3082.53	3245.97	3185.4	3133.33	3098.97	-0.0594901	0.0150416	-0.0121321	-0.0359084	-0.0518194	0.0473581	-0.0271736	0.0237763	-0.015911	-0.0396873	0.0265893	0.1411	0.297131	0.371014	0.000701831	0.0726571	0.0854151	0.554284	0.684176	0.0190068	-0.0937144	0.0127924	-0.00639425	-0.0154625
DNA replication licensing factor MCM2 OS=Homo sapiens OX=9606 GN=MCM2 PE=1 SV=4	MCM2	16627.2	16892.5	15645.7	15330.2	15684.3	15289.6	14672.9	14314.1	13887.1	15895.8	13918.8	15846.7	14825.2	13984.9	14135	11843.2	10924.2	10422.5	16388.5	14291.4	15434.7	14315	15220.4	11063.3	-0.197537	-0.0865034	-0.19515	-0.106671	-0.566899	0.00238714	-0.108646	-0.0884784	-0.460228	-0.371749	0.00900787	0.0753209	0.0106853	0.195975	0.000696287	0.948494	0.0176238	0.265794	0.00576398	0.00267322	-0.404038	-0.0971507	-0.384682	-0.0755019
Nuclear pore complex protein Nup107 OS=Homo sapiens OX=9606 GN=NUP107 PE=1 SV=1	NUP107	6891.2	6806.5	6696.3	6462.8	6647.5	6310.6	6439.3	6214.8	6160.1	6533.1	6197	6360.9	6203.2	5968.4	5812.6	5732.5	5511.7	5170	6798	6271.4	6473.63	5994.73	6363.67	5471.4	-0.116323	-0.0705347	-0.181415	-0.0952521	-0.3132	-0.065092	-0.11088	-0.0861627	-0.217948	-0.131786	0.00677313	0.0449435	0.00317626	0.0180013	0.00155753	0.123328	0.032852	0.0689172	0.0093751	0.0583181	-0.252329	-0.0950337	-0.453189	-0.166186
Probable ubiquitin carboxyl-terminal hydrolase FAF-X OS=Homo sapiens OX=9606 GN=USP9X PE=1 SV=3	USP9X	8330.1	8635.1	8408.2	8444	8273.6	8557.2	7332.1	7728	7681.6	7711.3	8186.6	8042.4	7474.5	7186.9	7816.2	6998	7104.7	7579.3	8457.8	7580.57	8424.93	7492.53	7980.1	7227.33	-0.157977	-0.00561718	-0.174829	-0.0838756	-0.226819	-0.0168521	-0.169212	-0.0909532	-0.142943	-0.0519902	0.00478816	0.802719	0.00902943	0.0465596	0.00358771	0.710323	0.00952375	0.101311	0.0296494	0.356993	-0.366479	-0.000536085	-0.35741	-0.111722
Purine nucleoside phosphorylase OS=Homo sapiens OX=9606 GN=PNP PE=1 SV=2	PNP	9338.3	10094.7	9185.5	9235.7	9919.7	9944.1	8317.5	9214.8	9236.1	9027.3	9648.1	9610.8	8907.8	8957	9797.8	8798.4	9013.8	10206.4	9539.5	8922.8	9699.83	9220.87	9428.73	9339.53	-0.0964171	0.0240463	-0.0490113	-0.0168497	-0.0305632	0.0474059	-0.0730576	-0.0321616	-0.0137135	0.0184481	0.209752	0.682809	0.4734	0.764603	0.720305	0.515559	0.265784	0.586461	0.862129	0.832114	-0.0653991	0.00398449	-0.0159175	-0.00196407
Amine oxidase [flavin-containing] A OS=Homo sapiens OX=9606 GN=MAOA PE=1 SV=1	MAOA	18874.5	18439.5	17376.5	18744.7	18796.4	16658.6	17622.5	17044.1	15644	17848.8	16318.5	16544.9	16961.9	16522.1	14849.7	16426.8	15370.8	15346	18230.2	16770.2	18066.6	16111.2	16904.1	15714.5	-0.120428	-0.0130054	-0.178261	-0.108957	-0.214228	-0.057833	-0.165255	-0.0693034	-0.105271	-0.0359675	0.118609	0.853861	0.0536087	0.111793	0.0115663	0.491508	0.109694	0.378229	0.116318	0.61823	-0.111502	-0.000892339	-0.226528	-0.103682
Phosphoenolpyruvate carboxykinase [GTP], mitochondrial OS=Homo sapiens OX=9606 GN=PCK2 PE=1 SV=4	PCK2	12133.5	9967.9	9451.2	11790	9572.1	8950.4	12360.7	10039.8	9390.5	12214.8	9122.8	9114.5	11627.2	9320.7	8631.5	11419.3	9386.1	8401	10517.5	10597	10104.2	9859.8	10150.7	9735.47	0.0108595	-0.057846	-0.0931661	-0.0512172	-0.111474	-0.104026	-0.0353201	-0.0419489	-0.0602572	-0.0183082	0.951182	0.745968	0.619224	0.794734	0.553363	0.594958	0.854569	0.842586	0.775657	0.92666	0.000236046	-0.00736262	-0.0193927	-0.00511035
CCR4-NOT transcription complex subunit 1 OS=Homo sapiens OX=9606 GN=CNOT1 PE=1 SV=2	CNOT1	9028.2	9053.3	8034.8	8817.2	9055.7	8352.6	7758.3	7920.4	7349	8053.4	7162.1	8529	8283.2	8032.6	7777.4	7464.8	7244.1	6574.8	8705.43	7675.9	8741.83	8031.07	7914.83	7094.57	-0.18158	0.00601976	-0.116324	-0.137357	-0.295202	0.0652557	-0.122344	0.0210326	-0.157844	-0.178877	0.0520161	0.930805	0.139027	0.204793	0.0198702	0.188194	0.0482698	0.798663	0.163851	0.0372112	-0.233124	0.000187464	-0.0996786	-0.0945957
Transferrin receptor protein 1 OS=Homo sapiens OX=9606 GN=TFRC PE=1 SV=2	TFRC	11022.1	11135.8	12663.3	11770.2	11422.7	12456.3	14775.4	14096.8	15858.6	12502.4	14429.7	12885.5	13330.5	13504.2	14694.4	14912.5	15408.9	17219.3	11607.1	14910.3	11883.1	13843	13272.5	15846.9	0.361303	0.0339038	0.254157	0.19344	0.449197	-0.107146	0.220253	0.0607163	0.255757	0.195041	0.0109742	0.67443	0.030399	0.103262	0.00847737	0.185636	0.0202759	0.477327	0.0482406	0.0713005	0.708018	0.00579968	0.385592	0.190743
Bifunctional 3'-phosphoadenosine 5'-phosphosulfate synthase 1 OS=Homo sapiens OX=9606 GN=PAPSS1 PE=1 SV=2	PAPSS1	6971.6	7415.5	6339.8	6808.6	7484.7	6994.7	6116.7	6768.3	6114.8	6327.9	6494.1	6885.6	6673.6	6907.4	6573.2	6417.7	6380	6780.4	6908.97	6333.27	7096	6718.07	6569.2	6526.03	-0.12552	0.0385361	-0.0404238	-0.0727523	-0.0822636	0.0850963	-0.0789599	0.0323284	-0.00951133	-0.0418398	0.204754	0.641169	0.591164	0.39052	0.319538	0.18266	0.167772	0.482898	0.846357	0.300287	-0.0864542	0.00743851	-0.00922845	-0.0297089
Malate dehydrogenase, mitochondrial OS=Homo sapiens OX=9606 GN=MDH2 PE=1 SV=3	MDH2	23979.3	23203.2	25230.6	23476.3	23005.5	23895.4	24326.6	23193.5	24817.8	23557	26054.4	22868.9	22420.2	22816.9	23436.6	24605.2	25569.5	28707.2	24137.7	24112.6	23459.1	22891.2	24160.1	26294	-0.001499	-0.0411426	-0.076493	0.00133821	0.123444	-0.074994	-0.0353504	-0.0778312	0.122105	0.199937	0.975322	0.351498	0.132188	0.985183	0.19112	0.0965333	0.220885	0.278161	0.246085	0.0556488	-1.62669e-05	-0.0186819	-0.0672227	8.67581e-06
Protein transport protein Sec23B OS=Homo sapiens OX=9606 GN=SEC23B PE=1 SV=2	SEC23B	6475.9	6357.9	6059.2	6462.9	6413	6367.4	6791.9	6945.2	6724.9	6641.2	6436.7	6631.1	7150.8	6995.7	6980.4	7003.1	7233.2	6708.9	6297.67	6820.67	6414.43	7042.3	6569.67	6981.73	0.115095	0.0265044	0.161229	0.0610028	0.148768	0.0461339	0.134725	0.100227	0.0877651	-0.0124614	0.0202433	0.410014	0.00533317	0.125418	0.0251017	0.0594527	0.000503073	0.00533668	0.0676937	0.726193	0.194939	0.0102625	0.366477	0.0550026
Lamin-B2 OS=Homo sapiens OX=9606 GN=LMNB2 PE=1 SV=4	LMNB2	20529.8	20399.4	21173.8	21917.3	20929.6	20514.4	21808.6	20884.9	20277.7	21384.4	19159.8	21395	20836.8	21230	19883.3	20613.4	20805.8	17014.7	20701	20990.4	21120.4	20650	20646.4	19478	0.0200292	0.028939	-0.00355635	-0.00381021	-0.0878574	-0.0235855	-0.0324953	0.000253862	-0.0840472	-0.084301	0.597526	0.431556	0.918176	0.947614	0.385287	0.599841	0.460711	0.996771	0.462541	0.416973	0.00447939	0.0105616	-0.000131849	-8.90392e-05
Very long-chain specific acyl-CoA dehydrogenase, mitochondrial OS=Homo sapiens OX=9606 GN=ACADVL PE=1 SV=1	ACADVL	12158.8	11413.4	13166.1	12852.4	11111.2	12233.9	11377.9	9994	10733	11631.2	12390.9	10584	10025	9405.7	9930.7	9791.3	9395.6	9734.8	12246.1	10701.6	12065.8	9787.13	11535.4	9640.57	-0.194491	-0.0213948	-0.323364	-0.0862585	-0.345133	-0.128873	-0.301969	-0.237106	-0.258874	-0.0217684	0.0752017	0.814497	0.0105999	0.385129	0.00756951	0.108377	0.01389	0.0351028	0.0244335	0.556763	-0.218564	-0.0019065	-0.638546	-0.035745
Tubulin beta-3 chain OS=Homo sapiens OX=9606 GN=TUBB3 PE=1 SV=2	TUBB3	1330.9	1355.2	1440.3	1451.6	1454.6	1356.2	1212.8	1300.4	1477.6	1377.4	1236.7	1323.5	1423.9	1481.2	1335.8	1514.3	1759.2	1384.8	1375.47	1330.27	1420.8	1413.63	1312.53	1552.77	-0.0482057	0.0467823	0.0394868	-0.0675671	0.17492	0.0876925	-0.00729552	0.107054	0.242487	0.135433	0.621677	0.382998	0.516799	0.298572	0.196989	0.400135	0.89938	0.161153	0.109673	0.302425	-0.00995134	0.019499	0.01132	-0.0354695
Nucleolar protein 58 OS=Homo sapiens OX=9606 GN=NOP58 PE=1 SV=1	NOP58	11494.9	11677	12210.6	11604.6	11620.1	11389.7	11891	11508.1	11923.6	12048.9	11283.7	11676.5	11424.4	11269.6	10856.9	11342.2	11104.7	10402.5	11794.2	11774.2	11538.1	11183.6	11669.7	10949.8	-0.00244036	-0.0316636	-0.0766845	-0.015306	-0.107169	-0.0742442	-0.0450209	-0.0613785	-0.091863	-0.0304844	0.940941	0.322914	0.0893839	0.706889	0.0758614	0.0519373	0.127781	0.155724	0.114914	0.516546	-6.45172e-05	-0.0155441	-0.0804222	-0.00230583
Splicing factor 3B subunit 2 OS=Homo sapiens OX=9606 GN=SF3B2 PE=1 SV=2	SF3B2	19245.5	18403.7	19407.9	19361.6	18663.4	18647.5	19147.6	18031.2	18250.6	19127.2	17681.5	17934.5	18016.6	17758.9	17043	17624.1	16836.1	15503	19019	18476.5	18890.8	17606.2	18247.7	16654.4	-0.041755	-0.00975758	-0.111363	-0.0597267	-0.191541	-0.0696081	-0.101606	-0.0516364	-0.131814	-0.0801775	0.305412	0.758997	0.0295236	0.22897	0.0269545	0.124508	0.0265269	0.294655	0.104976	0.236532	-0.0215086	-0.00116857	-0.170367	-0.0382382
Elongation factor 1-alpha 2 OS=Homo sapiens OX=9606 GN=EEF1A2 PE=1 SV=1	EEF1A2	32272.7	33834	40214.5	36486.5	32509	39622.6	37865.1	37820	45643.2	34103.7	50643.2	35760	34772.5	35044	44972.8	40597.8	45894.5	60004.4	35440.4	40442.8	36206	38263.1	40169	48832.2	0.190487	0.0308352	0.110559	0.180686	0.462439	-0.0799279	0.0797236	-0.0701276	0.281752	0.35188	0.232507	0.821792	0.533048	0.460163	0.0999465	0.634707	0.628904	0.775218	0.330221	0.189479	0.120686	0.00262834	0.0302084	0.0609072
26S proteasome regulatory subunit 6A OS=Homo sapiens OX=9606 GN=PSMC3 PE=1 SV=3	PSMC3	11213.2	11211.3	11094.3	11163.4	11351.8	11471.9	11363.1	11394.9	11412.3	11182.7	11105.4	11321.6	11981.1	11893.5	11810.4	12030.8	12127	11751.1	11172.9	11390.1	11329	11895	11203.2	11969.6	0.0277724	0.0200168	0.0903473	0.00390716	0.099371	0.0625749	0.0703305	0.0864401	0.0954638	0.00902369	0.00657923	0.18646	0.000331689	0.704953	0.00262188	0.000599708	0.00523795	0.000992474	0.00405644	0.576877	0.0605945	0.0146005	0.314342	0.000593263
Vacuolar protein sorting-associated protein 35 OS=Homo sapiens OX=9606 GN=VPS35 PE=1 SV=2	VPS35	10911	11060	10282.3	10997.7	11361.2	11140.5	10469.6	10556.2	10372.3	10587.4	10386.9	10692.5	11138.1	10756.9	11012.1	10533.3	11030.8	10903.4	10751.1	10466	11166.5	10969	10555.6	10822.5	-0.0387695	0.0546885	0.0289521	-0.0264757	0.00954952	0.0677216	-0.0257364	0.0554278	0.0360252	-0.0194026	0.307844	0.186342	0.454483	0.485408	0.81206	0.0154247	0.269407	0.0450164	0.199961	0.476283	-0.0198372	0.0399056	0.00991558	-0.00831053
Structural maintenance of chromosomes protein 3 OS=Homo sapiens OX=9606 GN=SMC3 PE=1 SV=2	SMC3	17252.9	16691	14868.8	16336.7	16522.7	14711.3	15201.8	15032.4	13608.3	15758.8	12767.9	15041.3	15524.1	15089.2	13513.8	13910.9	12762.1	10862.6	16270.9	14614.2	15856.9	14709	14522.7	12511.9	-0.154926	-0.0371833	-0.145592	-0.163988	-0.378997	0.00933487	-0.108408	0.0183961	-0.215009	-0.233405	0.132634	0.676436	0.17328	0.204193	0.0302988	0.910501	0.243077	0.872409	0.187407	0.111263	-0.135924	-0.00631272	-0.110832	-0.113145
Probable ATP-dependent RNA helicase DDX46 OS=Homo sapiens OX=9606 GN=DDX46 PE=1 SV=2	DDX46	14832.9	14402.4	14180.8	14512.4	14505.8	13630.1	15657.3	15613.6	14702.8	15202.9	14148.3	14585.2	15455.8	15467.4	14378.2	15719.2	14906.7	14501.9	14472	15324.6	14216.1	15100.5	14645.5	15042.6	0.0825786	-0.0257419	0.0613255	0.0171865	0.0557863	-0.0212531	0.0870674	0.044139	0.0385998	-0.00553919	0.0799288	0.505166	0.199	0.655919	0.232528	0.662759	0.129996	0.390828	0.446461	0.914874	0.0906133	-0.00763417	0.0429981	0.00314771
Eukaryotic translation initiation factor 3 subunit C OS=Homo sapiens OX=9606 GN=EIF3C PE=1 SV=1	EIF3C	12139	12313	10301.6	11501.8	12268.2	10793.1	12720.6	13035.3	11688.5	12412.2	10251.8	12389.3	13515.2	13235.5	12144.2	12735.9	12180.3	10173.3	11584.5	12481.5	11521	12965	11684.4	11696.5	0.107588	-0.00792981	0.162419	0.0123878	0.013877	0.054831	0.170348	0.150031	0.00148912	-0.148542	0.303993	0.938367	0.146444	0.922361	0.917055	0.453846	0.0728545	0.197533	0.991445	0.224447	0.0556375	-0.000219078	0.13551	0.0004348
Protein transport protein Sec24C OS=Homo sapiens OX=9606 GN=SEC24C PE=1 SV=3	SEC24C	11012.4	10971.5	10934.8	10973.3	10771	11175.4	11441	11227.8	11309.2	10868	11393.2	10927.1	11472.7	10749.4	11369.6	11488.6	11513.1	12346.5	10972.9	11326	10973.2	11197.2	11062.8	11782.7	0.0456936	4.38253e-05	0.0291974	0.0117674	0.102729	-0.0164961	0.0291536	0.0174301	0.090962	0.0735319	0.00589708	0.997897	0.378965	0.620253	0.0457904	0.611806	0.428093	0.656563	0.0926509	0.180426	0.101868	4.00706e-08	0.0123038	0.00244092
Dolichyl-diphosphooligosaccharide--protein glycosyltransferase subunit 2 OS=Homo sapiens OX=9606 GN=RPN2 PE=1 SV=3	RPN2	8283.8	8376	9420.1	8758.2	8059.6	8751.8	8776.4	8531.4	8982.1	8674.6	8857.9	8785.8	8218.7	8327.7	8501.6	8299.1	8791.5	8998.1	8693.3	8763.3	8523.2	8349.33	8772.77	8696.23	0.0115703	-0.0285087	-0.0582429	0.013128	0.000486719	-0.0698132	-0.0297342	-0.0713709	-0.0126412	0.0587296	0.865244	0.713766	0.409283	0.839706	0.994752	0.0548977	0.51872	0.0124947	0.738778	0.194937	0.000727325	-0.00417494	-0.0225969	0.000996055
Importin-7 OS=Homo sapiens OX=9606 GN=IPO7 PE=1 SV=1	IPO7	7080.9	7591.3	6813.5	6530.9	7104.2	6911.2	7047.3	7517	7348	6885.2	6987	7512.2	7241.9	7195.4	7593.5	6900.2	7010.3	7411.1	7161.9	7304.1	6848.77	7343.6	7128.13	7107.2	0.0283641	-0.0644982	0.0361451	-0.00681805	-0.0110611	0.00778096	0.100643	0.0429632	-0.00424303	-0.0472062	0.621661	0.331457	0.523866	0.91571	0.852541	0.842346	0.0781015	0.404438	0.936958	0.302104	0.00585567	-0.0309316	0.0101488	-0.000260737
WD repeat-containing protein 3 OS=Homo sapiens OX=9606 GN=WDR3 PE=1 SV=1	WDR3	7540	7610.3	8742.8	7884.7	7347.6	8114.3	8071.2	7980.7	8076.4	7872.5	8609	7940.6	7129.1	7211.2	7580.4	7542.6	7514	8128.8	7964.37	8042.77	7782.2	7306.9	8140.7	7728.47	0.0141322	-0.0333816	-0.1243	0.0315932	-0.0433774	-0.138432	-0.0909186	-0.155893	-0.0749706	0.0809227	0.850856	0.707012	0.187225	0.718148	0.618918	0.00663363	0.148755	0.037831	0.252784	0.158729	0.00099129	-0.00502637	-0.0904453	0.00454267
ER membrane protein complex subunit 1 OS=Homo sapiens OX=9606 GN=EMC1 PE=1 SV=1	EMC1	6762.9	6685	8627.3	6851.7	6652.3	7587	7207.8	7256	8377.2	6781.4	8893.3	7375.1	6446.7	6684.2	7571.7	6818.6	7452.7	9095.6	7358.4	7613.67	7030.33	6900.87	7683.27	7788.97	0.0491993	-0.065799	-0.0926145	0.0623277	0.0820398	-0.141814	-0.0268155	-0.154942	0.0197121	0.174654	0.747804	0.661751	0.560325	0.734584	0.667178	0.237014	0.785542	0.335894	0.914536	0.307453	0.00620955	-0.0117981	-0.0232981	0.00834933
Aminopeptidase B OS=Homo sapiens OX=9606 GN=RNPEP PE=1 SV=2	RNPEP	7548	7588.4	7613.3	7720.4	7702.3	8160.8	8079.1	8189.6	8663.9	7683.9	8766	8060.8	8484.3	8357.1	9077.5	9040.1	9620.7	10259.3	7583.23	8310.87	7861.17	8639.63	8170.23	9640.03	0.132186	0.0519303	0.188157	0.107564	0.346225	0.0559712	0.136227	0.0805928	0.238661	0.158068	0.0156836	0.139716	0.00902813	0.138366	0.00430401	0.313513	0.0438458	0.292007	0.0361577	0.0740746	0.238537	0.0443876	0.384669	0.0923943
Transportin-1 OS=Homo sapiens OX=9606 GN=TNPO1 PE=1 SV=2	TNPO1	13398.4	13476.5	13066.8	12664.6	12856.3	12604.5	15682.4	15969.7	16233.7	13728.4	14342.2	14071.1	15266.3	15565.6	15789.5	15227	15719.4	15351.5	13313.9	15961.9	12708.5	15540.5	14047.2	15432.6	0.261702	-0.0671433	0.223097	0.0773528	0.213051	-0.0386056	0.29024	0.145744	0.135698	-0.0100456	0.000198464	0.0145481	0.000348086	0.0280055	0.000398912	0.127639	7.52093e-05	0.0030683	0.00389241	0.637319	0.968905	-0.123355	0.771538	0.12011
Calpain-1 catalytic subunit OS=Homo sapiens OX=9606 GN=CAPN1 PE=1 SV=1	CAPN1	9137.2	9076.2	8443.9	8977.1	9436.2	9105.5	8732.2	9239.3	9303.7	8801.4	9270.5	9229.2	9435.6	9679.3	9694	9197.3	9807.4	9974.2	8885.77	9091.73	9172.93	9602.97	9100.37	9659.63	0.0330591	0.0458869	0.111984	0.0344284	0.120472	0.0789248	0.066097	0.0775555	0.0860438	0.00848826	0.51123	0.33205	0.0388997	0.46752	0.0752012	0.0622172	0.0551529	0.042992	0.1162	0.83216	0.00963287	0.0219705	0.157903	0.0113682
Microtubule-associated protein 4 OS=Homo sapiens OX=9606 GN=MAP4 PE=1 SV=3	MAP4	11854.5	11392.1	11938.1	12281.5	11697.4	12606	13649.9	13114.8	14135	12909.2	14024.7	12400.2	13868.9	13535.9	14297.7	15425	15601.7	16659.1	11728.2	13633.2	12195	13900.8	13111.4	15895.3	0.217142	0.0563001	0.245186	0.160832	0.438612	0.0280436	0.188886	0.0843533	0.277779	0.193426	0.00498518	0.213059	0.00145262	0.053098	0.000585085	0.50739	0.0078215	0.209161	0.0106222	0.0108839	0.49993	0.0378056	0.6958	0.205049
Heterogeneous nuclear ribonucleoprotein U-like protein 2 OS=Homo sapiens OX=9606 GN=HNRNPUL2 PE=1 SV=1	HNRNPUL2	18625	16427.3	16892.8	18378.1	16696.3	15874	17198.7	15388.5	15235.2	17083.1	15353.9	15802.1	16384.2	16184.3	14496.6	16178	14683.5	14140.5	17315	15940.8	16982.8	15688.4	16079.7	15000.7	-0.119301	-0.0279508	-0.14233	-0.106785	-0.206999	-0.0230289	-0.114379	-0.0355453	-0.100214	-0.0646685	0.209152	0.755236	0.14413	0.217961	0.0627268	0.785989	0.244468	0.647029	0.248564	0.46586	-0.0810696	-0.00340769	-0.119734	-0.070651
Exportin-T OS=Homo sapiens OX=9606 GN=XPOT PE=1 SV=2	XPOT	6992.1	6956.6	7234.8	6958	6748.3	7340.9	6514.6	6659.6	6807.5	6444.6	7833	6595.5	6500.5	6428.5	7097.2	6488.2	6789.2	7893	7061.17	6660.57	7015.73	6675.4	6957.7	7056.8	-0.0842616	-0.00931266	-0.0810523	-0.0212961	-0.000892447	0.00320936	-0.0717396	-0.0597562	0.0204036	0.0801598	0.0301066	0.826568	0.167708	0.82884	0.992487	0.951285	0.281867	0.594097	0.879411	0.468507	-0.12819	-0.000770355	-0.0628517	-0.00173626
Glycogen debranching enzyme OS=Homo sapiens OX=9606 GN=AGL PE=1 SV=3	AGL	6107.6	6192	5659.5	5844.9	6273	6115.2	5997.4	6315.7	6211	5885	5955.1	6258	6422.2	6447.4	6454.9	5913.3	6194.9	5885.3	5986.37	6174.7	6077.7	6441.5	6032.7	5997.83	0.0446884	0.0218448	0.105716	0.0111232	0.00276079	0.0610276	0.0838712	0.0945928	-0.00836241	-0.102955	0.377543	0.682122	0.0514026	0.829007	0.955371	0.0472093	0.0440551	0.0236176	0.828985	0.0111144	0.0189047	0.00362925	0.13627	0.000905891
Poly(rC)-binding protein 1 OS=Homo sapiens OX=9606 GN=PCBP1 PE=1 SV=2	PCBP1	14308.3	14713.9	13151.4	14225.5	14483.1	14133.9	14204.1	15134.7	13838.5	14360.1	13415.2	14763.5	15189.9	15192.5	14723.8	14613.4	14724.2	13521.7	14057.9	14392.4	14280.8	15035.4	14179.6	14286.4	0.0339329	0.0227025	0.0969856	0.0124392	0.0232681	0.0630527	0.0742831	0.0845464	0.010829	-0.0737175	0.610643	0.666209	0.118614	0.852848	0.724892	0.197197	0.0158411	0.116705	0.856468	0.144793	0.00726885	0.00400448	0.0897954	0.000859899
Tyrosine-protein kinase BAZ1B OS=Homo sapiens OX=9606 GN=BAZ1B PE=1 SV=2	BAZ1B	14491.7	13792.1	12471	13368	13200.1	11701.4	13814.6	13299.2	12137.5	13811.2	10319.7	12876.2	13985.7	13440.8	11633	13561	12148.5	10027.8	13584.9	13083.8	12756.5	13019.8	12335.7	11912.4	-0.0542295	-0.0907749	-0.0612965	-0.139168	-0.189539	-0.00706696	0.0294784	0.0778714	-0.0503714	-0.128243	0.551933	0.356098	0.574466	0.356633	0.231106	0.944752	0.781263	0.616732	0.78685	0.425341	-0.0139974	-0.0407062	-0.0147563	-0.0623163
Actin, alpha cardiac muscle 1 OS=Homo sapiens OX=9606 GN=ACTC1 PE=1 SV=1	ACTC1	9145	9881.9	10447.9	10684.3	11086.4	11539.4	10259.9	10112.4	10791.7	11005.8	10960.7	11351.5	12630.8	12590.7	13180.3	13150.7	13206.9	11898	9824.93	10388	11103.4	12800.6	11106	12751.9	0.0803984	0.176478	0.381692	0.17682	0.376189	0.301294	0.205214	0.204872	0.199369	-0.00550299	0.260452	0.047081	0.00214113	0.0320401	0.00681159	0.00100542	0.00552698	0.0017136	0.0208183	0.922022	0.0469745	0.234213	1.01887	0.264223
NADH-ubiquinone oxidoreductase 75 kDa subunit, mitochondrial OS=Homo sapiens OX=9606 GN=NDUFS1 PE=1 SV=3	NDUFS1	7575.9	7610.8	7275.7	7284.1	7489.8	6855	6986.7	7142.2	6675.4	7243.1	6646.8	6791	6774.7	6661.6	6311.8	6749.8	6273.3	6256.4	7487.47	6934.77	7209.63	6582.7	6893.63	6426.5	-0.11063	-0.0545518	-0.185798	-0.119213	-0.220444	-0.0751679	-0.131246	-0.0665851	-0.101231	-0.0346462	0.0334295	0.266112	0.00669046	0.0466459	0.00539436	0.146194	0.054746	0.243187	0.125426	0.504891	-0.163276	-0.0313637	-0.404026	-0.158695
Ezrin OS=Homo sapiens OX=9606 GN=EZR PE=1 SV=4	EZR	11321.1	11270.3	9932.7	11591.1	12061.6	10857.5	11475.6	12049.2	11373.1	11926.5	10076.7	11493.6	13184.2	13224.8	12235.8	13380.6	13314.8	10883.6	10841.4	11632.6	11503.4	12881.6	11165.6	12526.3	0.101631	0.0855137	0.248765	0.0425141	0.208418	0.147134	0.163251	0.206251	0.165903	-0.0403476	0.18932	0.312924	0.0216134	0.675885	0.147176	0.0316941	0.044485	0.0564418	0.242656	0.707957	0.0734593	0.0431468	0.414263	0.00723281
26S proteasome regulatory subunit 4 OS=Homo sapiens OX=9606 GN=PSMC1 PE=1 SV=1	PSMC1	10354	10654.7	11894.5	10744.9	10651.8	11728.7	11271.9	11089.3	12353.7	10734.4	13430.5	11061.2	10829.5	10958.4	12328	11024.6	12155.7	13276.9	10967.7	11571.6	11041.8	11372	11742	12152.4	0.0773271	0.00970998	0.0522164	0.0984169	0.147976	-0.0251107	0.0425064	-0.0462005	0.049559	0.0957595	0.381561	0.905181	0.580137	0.470091	0.214216	0.763892	0.605834	0.723688	0.720786	0.388721	0.0323565	0.000420096	0.0123476	0.0322628
Constitutive coactivator of PPAR-gamma-like protein 1 OS=Homo sapiens OX=9606 GN=FAM120A PE=1 SV=2	FAM120A	8570.4	8608.7	8365.1	8463.9	8489.4	8559.7	8501.6	8538.8	8324.4	8588.2	8076.2	8458.1	8990.6	8510.3	8588.7	8846.5	8757.1	8365.8	8514.73	8454.93	8504.33	8696.53	8374.17	8656.47	-0.010168	-0.0017632	0.0304791	-0.0240157	0.0238169	0.040647	0.0322423	0.0544948	0.0478326	-0.00666214	0.583758	0.903883	0.337225	0.457844	0.440953	0.211978	0.273365	0.206202	0.255798	0.857691	-0.00237694	-7.73835e-05	0.0143886	-0.00814811
Rab GDP dissociation inhibitor alpha OS=Homo sapiens OX=9606 GN=GDI1 PE=1 SV=2	GDI1	6742.6	6525.3	6200.8	6633.8	6572.5	6560.1	6214.7	6338.5	6543.1	6169.2	6928	6358.6	6763.7	6785.3	6764.6	6426.3	6636.4	6653.2	6489.57	6365.43	6588.8	6771.2	6485.27	6571.97	-0.0278634	0.0218936	0.0612894	-0.000956249	0.018203	0.0891528	0.0393958	0.0622456	0.0191593	-0.0430864	0.537425	0.566529	0.148426	0.988361	0.659646	0.0134108	0.00157062	0.278327	0.735577	0.0531642	-0.00751425	0.00540285	0.0507777	-4.86179e-06
14-3-3 protein epsilon OS=Homo sapiens OX=9606 GN=YWHAE PE=1 SV=1	YWHAE	24149.7	22737.5	24262.3	26765.8	23979.1	25480.8	25887.3	24843.1	26184.5	25302.7	28320.4	24893.3	27390.1	28583.6	28008.2	27081.4	29033.7	26720.3	23716.5	25638.3	25408.6	27994	26172.1	27611.8	0.112409	0.0994239	0.239225	0.14214	0.219394	0.126815	0.139801	0.0970844	0.0772534	-0.019831	0.0393301	0.147181	0.00204067	0.107328	0.0110143	0.0115219	0.0418981	0.183499	0.329464	0.656583	0.157966	0.0827355	0.643569	0.137775
Eukaryotic translation initiation factor 4 gamma 2 OS=Homo sapiens OX=9606 GN=EIF4G2 PE=1 SV=1	EIF4G2	13022.2	12793.2	13413.5	13255.7	12911.3	13919.6	15312.2	15077.2	16330.2	13627.9	15358	14256.2	14835.5	15043	16410.9	16226.9	16962.7	19522.6	13076.3	15573.2	13362.2	15429.8	14414	17570.7	0.252111	0.0312032	0.238765	0.14052	0.42622	-0.0133461	0.207562	0.0982453	0.2857	0.187455	0.00419477	0.456181	0.0110617	0.067432	0.0114422	0.830093	0.0229714	0.224169	0.0478378	0.127092	0.599341	0.010636	0.467067	0.164567
Exosome component 10 OS=Homo sapiens OX=9606 GN=EXOSC10 PE=1 SV=2	EXOSC10	8043.1	8104.1	7178.2	7954.3	8343.9	7413.4	7483	7630.2	7023.7	7935.8	6894.2	7779.8	7934.2	7854.4	7246.9	7494.2	7365.1	6658.9	7775.13	7378.97	7903.87	7678.5	7536.6	7172.73	-0.0754486	0.0236912	-0.0180429	-0.0449536	-0.116344	0.0574057	-0.0417341	0.0269107	-0.0713908	-0.0983015	0.321367	0.765224	0.806576	0.617391	0.20282	0.350534	0.550622	0.734552	0.430556	0.209305	-0.0371961	0.00275319	-0.00168439	-0.00941506
THO complex subunit 2 OS=Homo sapiens OX=9606 GN=THOC2 PE=1 SV=2	THOC2	10719.7	10627.9	10902.1	10924.4	10545.9	10793.1	11362.5	11074.6	10934.4	11100.4	10769.4	11037.4	10946.8	10803.6	10860.8	11057.7	11078.1	10888.1	10749.9	11123.8	10754.5	10870.4	10969.1	11008	0.0493308	0.000612741	0.0160818	0.0291175	0.0342248	-0.033249	0.015469	-0.0130357	0.00510723	0.018143	0.0667655	0.97503	0.254694	0.166027	0.0622877	0.128781	0.383321	0.419195	0.758198	0.133394	0.0579858	6.72919e-06	0.00955228	0.0227065
Ubiquitin carboxyl-terminal hydrolase 5 OS=Homo sapiens OX=9606 GN=USP5 PE=1 SV=2	USP5	10186.3	10580.9	10425.8	10236.9	10515.5	10873.2	10069.3	10412.5	10519.1	9959.4	11352.3	10587.4	10467.1	10513.8	11167.2	10543.5	11064	12290.6	10397.7	10333.6	10541.9	10716	10633	11299.4	-0.00891221	0.0198705	0.0435112	0.0322934	0.119982	0.0524234	0.0236406	0.0112178	0.0876887	0.0764709	0.736856	0.542703	0.27745	0.604095	0.164384	0.220484	0.582387	0.866105	0.36723	0.360233	-0.00118191	0.00527439	0.0242277	0.00706885
Cytochrome b-c1 complex subunit 1, mitochondrial OS=Homo sapiens OX=9606 GN=UQCRC1 PE=1 SV=3	UQCRC1	8067.7	8266.7	8341.7	7963.5	8329.4	8082.4	7933.5	8208.4	8144	7989	7776	8407.6	7791.7	7934.2	7809.1	7974.7	8214	8278.8	8225.37	8095.3	8125.1	7845	8057.53	8155.83	-0.0229954	-0.0176944	-0.0683065	-0.0297417	-0.0122477	-0.0453111	-0.0506121	-0.0385648	0.017494	0.0560588	0.326791	0.499688	0.0151174	0.454287	0.603291	0.0568358	0.0744009	0.327895	0.660076	0.0390156	-0.0111696	-0.00533134	-0.124354	-0.0101916
26S proteasome non-ATPase regulatory subunit 3 OS=Homo sapiens OX=9606 GN=PSMD3 PE=1 SV=2	PSMD3	14121.9	14181.7	12929.6	14041.9	14425.4	13706	14107.3	14815	13982.6	14076.3	13999.1	14480.5	15097.5	15491.2	14905	14670.5	15031.7	14313.7	13744.4	14301.6	14057.8	15164.6	14185.3	14672	0.057336	0.0325235	0.14186	0.0455527	0.0942183	0.0845244	0.109337	0.0963076	0.0486656	-0.047642	0.313019	0.531149	0.0326647	0.367356	0.112491	0.050252	0.0148796	0.0127199	0.129445	0.141772	0.028922	0.00893692	0.210793	0.0198115
Dynamin-2 OS=Homo sapiens OX=9606 GN=DNM2 PE=1 SV=2	DNM2	11589.6	11403.4	10814	11681.7	11698.6	11346.3	11591	11715.3	11390.4	11234.2	11061.3	11396.9	12282.3	12162.2	11985.7	11872.6	11985.4	11211.8	11269	11565.6	11575.5	12143.4	11230.8	11689.9	0.0374765	0.0387192	0.107813	-0.0048988	0.0529072	0.0703365	0.0690937	0.112712	0.057806	-0.0549057	0.304833	0.304386	0.0246754	0.887315	0.27846	0.0106975	0.0166996	0.00214669	0.15217	0.151431	0.0193355	0.0200013	0.173335	-0.000254356
Mitochondrial import receptor subunit TOM70 OS=Homo sapiens OX=9606 GN=TOMM70 PE=1 SV=1	TOMM70	15752.2	14945.5	15295.1	15477	15388	14596.9	16559.7	16166.7	15575.3	16287	14786.7	15463	15912.4	15946.9	14396.9	16278.1	15624.3	14132.2	15330.9	16100.6	15154	15418.7	15512.2	15344.9	0.0706659	-0.0167501	0.00823872	0.0169609	0.00131058	-0.0624272	0.0249888	-0.00872216	-0.0156503	-0.00692814	0.105555	0.652631	0.883392	0.731528	0.984557	0.309033	0.673049	0.895806	0.83837	0.932149	0.0690068	-0.00310432	0.000443625	0.00230276
DNA replication licensing factor MCM6 OS=Homo sapiens OX=9606 GN=MCM6 PE=1 SV=1	MCM6	14380.9	13558.5	11955.3	12899.3	12873.9	11618.2	12278.7	11859.4	10928.8	13192.5	10708.5	13447.7	12841.7	12292.6	11258	9980.7	8823	8296	13298.2	11689	12463.8	12130.8	12449.6	9033.23	-0.186087	-0.0934906	-0.132564	-0.0951391	-0.55792	0.0535233	-0.0390733	-0.0374248	-0.462781	-0.425356	0.119974	0.370722	0.24163	0.493382	0.00799146	0.510372	0.623966	0.763415	0.0273278	0.0104047	-0.17137	-0.04029	-0.0817719	-0.0291903
Transcription intermediary factor 1-beta OS=Homo sapiens OX=9606 GN=TRIM28 PE=1 SV=5	TRIM28	13531.8	12513.5	12579.6	13538.9	12925.5	12608.8	13437.2	12156.8	12219.6	13200.2	11552.3	12888.5	13263	12617.1	12100.1	12812.3	12073.9	11395	12875	12604.5	13024.4	12660.1	12547	12093.7	-0.030626	0.0166482	-0.0242837	-0.0372262	-0.090309	0.0063423	-0.0409319	0.0129425	-0.0530828	-0.0660253	0.637314	0.744303	0.67156	0.615443	0.211015	0.922404	0.447704	0.861327	0.524207	0.345277	-0.00599188	0.00213513	-0.00419901	-0.00784775
Prolyl endopeptidase OS=Homo sapiens OX=9606 GN=PREP PE=1 SV=2	PREP	4639.3	4838.7	4807.7	4933.7	5148	5189.1	4865.4	4972.7	5253	4869.8	5932.7	5134.5	4984.8	5182.5	5451.5	5314.5	5754.6	6232.8	4761.9	5030.37	5090.27	5206.27	5312.33	5767.3	0.0791262	0.0962039	0.128712	0.157808	0.276359	0.0495856	0.032508	-0.0290965	0.11855	0.147647	0.109975	0.0308976	0.0404529	0.165997	0.020979	0.378717	0.500284	0.775047	0.334692	0.132548	0.0758588	0.145275	0.179302	0.123075
ATP-dependent 6-phosphofructokinase, platelet type OS=Homo sapiens OX=9606 GN=PFKP PE=1 SV=2	PFKP	5816.3	6253.9	6077	5615.9	5868.4	6277.1	6519.9	6876.4	6894.6	6363.2	6581.7	6625.8	6539.5	6342.9	7213.5	6476.2	6546.6	6830.7	6049.07	6763.63	5920.47	6698.63	6523.57	6617.83	0.161086	-0.0310017	0.147154	0.108948	0.129646	-0.0139317	0.178156	0.0382058	0.020698	-0.0175078	0.0153946	0.607082	0.0906546	0.0346371	0.0271399	0.833896	0.0757127	0.560124	0.524626	0.790867	0.291989	-0.00671969	0.153424	0.159115
5'-3' exoribonuclease 2 OS=Homo sapiens OX=9606 GN=XRN2 PE=1 SV=1	XRN2	7455.1	7525.5	7522.9	7523	7424.9	7242.2	8028.2	7676.7	7612.4	7994.3	7279.5	7867	7953.7	7807.4	7448.6	7961.1	7849.8	7386.1	7501.17	7772.43	7396.7	7736.57	7713.6	7732.33	0.0512513	-0.0202332	0.0445785	0.0402893	0.0437888	-0.00667287	0.0648117	0.00428913	0.0034995	-0.000789637	0.107644	0.288578	0.195928	0.39153	0.262893	0.865078	0.117982	0.935445	0.950204	0.986276	0.0496118	-0.0109206	0.0315573	0.0164072
Mitochondrial proton/calcium exchanger protein OS=Homo sapiens OX=9606 GN=LETM1 PE=1 SV=1	LETM1	17871.5	17888.6	17026.8	17033.1	17658.4	16363.2	16138.7	15963.1	15173.6	16947.4	14106	16541.7	15290.6	15893.2	14297.9	14536.2	13895.7	12031.4	17595.6	15758.5	17018.2	15160.6	15865	13487.8	-0.15909	-0.0481362	-0.214894	-0.149367	-0.383566	-0.0558035	-0.166758	-0.0655269	-0.234199	-0.168672	0.0110841	0.286469	0.0111046	0.136821	0.00691737	0.339452	0.0357762	0.520698	0.110348	0.13127	-0.311069	-0.0261342	-0.42001	-0.12903
26S proteasome regulatory subunit 8 OS=Homo sapiens OX=9606 GN=PSMC5 PE=1 SV=1	PSMC5	13759.4	14035	14062.6	13441.4	13894.6	14239.7	13781.9	14239.3	14376.5	13297.6	14339.4	13984.8	14155.5	14228.7	14614.6	14083.2	14508.1	15383.4	13952.3	14132.6	13858.6	14332.9	13873.9	14658.2	0.0185171	-0.00972836	0.0388275	-0.00812956	0.0712048	0.0203104	0.0485558	0.046957	0.0793344	0.0323773	0.427196	0.72727	0.0915922	0.818932	0.14831	0.431591	0.155522	0.245248	0.184665	0.470331	0.0068397	-0.00134548	0.0403084	-0.000705255
Zinc finger CCCH-type antiviral protein 1 OS=Homo sapiens OX=9606 GN=ZC3HAV1 PE=1 SV=3	ZC3HAV1	14898.6	14012.3	14215.2	13981.3	14102.9	14087.3	13635.1	13215.5	13727.7	13664.2	13623.3	14013.8	13677.1	13573.5	13347.5	12965.7	12944.7	13128.3	14375.4	13526.1	14057.2	13532.7	13767.1	13012.9	-0.0878528	-0.0322929	-0.087149	-0.0623741	-0.143656	0.000703785	-0.0548561	-0.024775	-0.0812822	-0.0565072	0.0523909	0.305153	0.0417789	0.108512	0.00766737	0.97328	0.00740126	0.211038	0.00528564	0.0101212	-0.112517	-0.0166464	-0.120182	-0.0601611
Elongation factor 1-alpha 1 OS=Homo sapiens OX=9606 GN=EEF1A1 PE=1 SV=1	EEF1A1	15504.6	15187.6	14464.5	15010.8	15477.5	15685.7	18046.3	19894.5	18795.5	15656.3	16781.4	16504	19701.8	20959.5	17217.7	20229.5	21321.1	19727.9	15052.2	18912.1	15391.3	19293	16313.9	20426.2	0.329332	0.0321407	0.3581	0.116124	0.440441	0.0287679	0.325959	0.241976	0.324317	0.082341	0.00336369	0.407563	0.0205688	0.0509495	0.000668533	0.771081	0.0250759	0.0606854	0.00208147	0.396949	0.814499	0.0125286	0.60404	0.150132
Keratin, type II cytoskeletal 2 epidermal OS=Homo sapiens OX=9606 GN=KRT2 PE=1 SV=2	KRT2	9446.1	9646.9	9308.3	5902.8	4887.5	6922.4	6298.1	12171.8	3710.2	35224.5	6317	4310	7610.4	4753	5705.6	9443.6	6545.8	3508.2	9467.1	7393.37	5904.23	6023	15283.8	6499.2	-0.356691	-0.681173	-0.65244	0.691012	-0.54266	-0.295749	0.0287325	-1.34345	-1.23367	0.10978	0.45433	0.00392544	0.0151932	0.591551	0.158838	0.631161	0.913341	0.407775	0.434892	0.815239	-0.122212	-1.63898	-1.18637	0.157556
Serine/arginine repetitive matrix protein 2 OS=Homo sapiens OX=9606 GN=SRRM2 PE=1 SV=2	SRRM2	7723.4	7793.8	8141.1	8166.2	7801.7	8054.3	7365.6	7084.9	7236.1	7839.3	7739.4	7620.4	7320.7	7714.3	7066.1	7406.9	7525.5	7133.9	7886.1	7228.87	8007.4	7367.03	7733.03	7355.43	-0.125543	0.0220219	-0.0982282	-0.0282776	-0.100502	0.0273143	-0.12025	-0.0699507	-0.0722241	-0.00227343	0.0125415	0.510705	0.0855888	0.347056	0.0377259	0.537743	0.042036	0.13955	0.0459799	0.960717	-0.238738	0.00642665	-0.104867	-0.0129964
Cullin-2 OS=Homo sapiens OX=9606 GN=CUL2 PE=1 SV=2	CUL2	8526	8345.3	8512.9	8468.5	8459.8	8617	8353.3	8408.6	8515.7	8171.6	9183	8386.8	8562.8	8570.5	9012.7	8783.7	9125.6	9958.3	8461.4	8425.87	8515.1	8715.33	8580.47	9289.2	-0.0060713	0.00912709	0.0426595	0.0201597	0.134658	0.0487308	0.0335324	0.0224997	0.114498	0.0919985	0.661223	0.525847	0.186969	0.723031	0.0792992	0.137395	0.27175	0.71318	0.2022	0.204722	-0.00109072	0.00254774	0.031066	0.00283936
Non-POU domain-containing octamer-binding protein OS=Homo sapiens OX=9606 GN=NONO PE=1 SV=4	NONO	28484.6	27956.2	29346.3	29510.9	28042.5	27835.1	27592.5	26831.8	26186.1	28013.1	25999.8	26515.7	26193.7	26567.1	25571.6	26368.6	25799.6	25278.5	28595.7	26870.1	28462.8	26110.8	26842.9	25815.6	-0.0897947	-0.00671894	-0.131152	-0.0912595	-0.147557	-0.0413568	-0.124433	-0.0398921	-0.0562975	-0.0164054	0.0396693	0.851398	0.00756735	0.0734947	0.00562087	0.203099	0.017445	0.33592	0.205866	0.528478	-0.125851	-0.000469434	-0.27818	-0.103465
Protein disulfide-isomerase A6 OS=Homo sapiens OX=9606 GN=PDIA6 PE=1 SV=1	PDIA6	13534	13322.6	13429.9	13120.6	12951.3	12734.8	14113.9	13991.9	13620.6	14044.3	12714.1	13913.2	13493.6	13580	13045	13294.9	12872	13048.2	13428.8	13908.8	12935.6	13372.9	13557.2	13071.7	0.050664	-0.0539907	-0.00602521	0.0137253	-0.0388872	-0.0566892	0.0479655	-0.0197505	-0.0526125	-0.032862	0.0402495	0.0178915	0.76728	0.778989	0.0596072	0.0736498	0.0939486	0.705854	0.332401	0.218013	0.0706884	-0.0943409	-0.000693177	0.00148876
A-kinase anchor protein 9 OS=Homo sapiens OX=9606 GN=AKAP9 PE=1 SV=4	AKAP9	8040.2	8157.1	7075	8406.5	8327.6	7776.8	7453.3	7547.7	6848.4	7787	6779.4	7652.8	8064.6	7661.6	6974.3	7243.5	6704.7	5877.4	7757.43	7283.13	8170.3	7566.83	7406.4	6608.53	-0.0910201	0.0748097	-0.0358897	-0.0668069	-0.231249	0.0551304	-0.110699	0.0309172	-0.164442	-0.19536	0.308514	0.355976	0.704573	0.493367	0.0937674	0.503528	0.18274	0.738599	0.191057	0.132897	-0.0464862	0.0335581	-0.0054579	-0.0204983
Nuclear pore complex protein Nup93 OS=Homo sapiens OX=9606 GN=NUP93 PE=1 SV=2	NUP93	11562.7	11463.3	10949.3	10281.1	10432.2	10113.6	11135.9	10671.2	10365.7	10943.7	9948.9	11120	10265.2	9999.5	9666.1	9242.7	8941.3	8710.6	11325.1	10724.3	10275.6	9976.93	10670.9	8964.87	-0.0786448	-0.140296	-0.182855	-0.0858464	-0.33717	-0.104211	-0.042559	-0.097009	-0.251323	-0.154314	0.110235	0.00765373	0.00633551	0.186754	0.000645887	0.0576207	0.202606	0.160714	0.01254	0.0120194	-0.0753167	-0.296885	-0.401956	-0.062559
Carnitine O-palmitoyltransferase 1, liver isoform OS=Homo sapiens OX=9606 GN=CPT1A PE=1 SV=2	CPT1A	7768.1	7951.4	7723.5	7887.3	8254.9	7575.8	9105.4	9356.1	9046	8543.4	8220.2	8620.4	8973.5	9450.1	8410.3	9434.2	9903.1	9330.2	7814.33	9169.17	7906	8944.63	8461.33	9555.83	0.230668	0.0168252	0.1949	0.114762	0.290259	-0.0357683	0.178074	0.0801373	0.175497	0.0953593	0.000327021	0.682595	0.0215061	0.0101277	0.000778786	0.515566	0.0443955	0.210695	0.006989	0.154205	0.803975	0.00279024	0.324983	0.228892
Proliferation marker protein Ki-67 OS=Homo sapiens OX=9606 GN=MKI67 PE=1 SV=2	MKI67	9159.8	8991.7	9890.6	8191.9	7529.3	7828.1	9480.4	8008	8551.7	9307.1	7879.1	8741.5	8030.1	6876.5	7652.3	6263.6	5684.1	5385.1	9347.37	8680.03	7849.77	7519.63	8642.57	5777.6	-0.106859	-0.25191	-0.313898	-0.1131	-0.69409	-0.207038	-0.0619875	-0.200798	-0.58099	-0.380192	0.261451	0.0111744	0.0139474	0.230306	0.000698683	0.101535	0.444814	0.104401	0.00422799	0.0150286	-0.0622573	-0.491672	-0.58244	-0.0721233
General transcription factor II-I OS=Homo sapiens OX=9606 GN=GTF2I PE=1 SV=2	GTF2I	13286.7	12510.2	13153	13210.4	12356.9	12721.8	11082.2	10357.6	10380	11474.3	10861	11314.6	10807.8	10378.8	10165.3	9945.4	9497.4	9355.4	12983.3	10606.6	12763	10450.6	11216.6	9599.4	-0.291695	-0.0246859	-0.313067	-0.211017	-0.435641	-0.0213719	-0.288381	-0.102049	-0.224624	-0.122574	0.00214802	0.55719	0.00115123	0.00425829	0.000344833	0.634713	0.00175045	0.0438108	0.00319525	0.0304644	-0.778231	-0.00627013	-0.920052	-0.500273
Thioredoxin reductase 1, cytoplasmic OS=Homo sapiens OX=9606 GN=TXNRD1 PE=1 SV=3	TXNRD1	7974.5	8524.8	8146.4	8032.2	8731.7	8531.7	7891	8221.2	8606.7	7767.2	9579.6	7939.9	8019.9	8603.5	8709.3	8437.6	9231.5	9748.9	8215.23	8239.63	8431.87	8444.23	8428.9	9139.33	0.00427859	0.0375505	0.0396649	0.0370428	0.153787	0.0353863	0.00211439	0.00262208	0.116745	0.114122	0.930554	0.457944	0.442586	0.739723	0.0896842	0.529892	0.968959	0.981334	0.362646	0.187265	0.000133743	0.0127367	0.0140415	0.00485005
Condensin complex subunit 1 OS=Homo sapiens OX=9606 GN=NCAPD2 PE=1 SV=3	NCAPD2	9702.1	9562.2	8922.1	9206.7	9179.6	8991.3	8679.3	9019.6	8803.9	9057	8705.4	9581.4	8855.1	8684.4	8805.1	7248.7	7093.6	6608.9	9395.47	8834.27	9125.87	8781.53	9114.6	6983.73	-0.0888544	-0.0420032	-0.097492	-0.0437855	-0.427966	-0.00863751	-0.0554887	-0.0537065	-0.384181	-0.330474	0.0969362	0.34065	0.0666346	0.467124	0.00143383	0.6611	0.0152147	0.268642	0.00261816	0.000835499	-0.0900552	-0.0196446	-0.11468	-0.0144741
Protein transport protein Sec16A OS=Homo sapiens OX=9606 GN=SEC16A PE=1 SV=4	SEC16A	7975.6	7706.1	7353.7	7955.6	7761.6	7587.9	8005.8	8084.9	7596.2	8188.7	7581.9	7816.2	8289.6	8085.5	7791.2	8537.5	8054.2	7885.6	7678.47	7895.63	7768.37	8055.43	7862.27	8159.1	0.0402367	0.0167931	0.069144	0.0341271	0.0875918	0.0289072	0.0523509	0.0350169	0.0534647	0.0184478	0.40824	0.689312	0.177994	0.506605	0.144705	0.487976	0.184926	0.445219	0.3228	0.691724	0.0156555	0.00271349	0.0518299	0.0100788
Cullin-4B OS=Homo sapiens OX=9606 GN=CUL4B PE=1 SV=4	CUL4B	11104.1	11920	11741.1	11430.2	12073.2	12841.8	10383.8	10989	11452.8	10492.3	12399.4	11534.7	10800.6	10981.6	12200.3	12259.4	12713.6	15091.1	11588.4	10941.9	12115.1	11327.5	11475.5	13354.7	-0.0828225	0.064121	-0.0328519	-0.0141286	0.204666	0.0499706	-0.0969729	-0.0187233	0.218795	0.237518	0.178175	0.331737	0.632308	0.860865	0.124933	0.512797	0.259373	0.844034	0.144118	0.107894	-0.0620468	0.0307271	-0.00653986	-0.000919275
Phosphoglycerate mutase 1 OS=Homo sapiens OX=9606 GN=PGAM1 PE=1 SV=2	PGAM1	16770.3	17429.6	17407.8	17033.3	17400.5	18511.5	17553.6	18656.4	19169.5	17100.3	19222.2	18075.2	18545.4	18818.2	20195	19102.2	20363.5	21220.3	17202.6	18459.8	17648.4	19186.2	18132.6	20228.7	0.101766	0.0369163	0.157445	0.0759593	0.233777	0.0556795	0.120529	0.0814858	0.157818	0.0763322	0.0742071	0.417946	0.0232113	0.225864	0.00972709	0.357101	0.0855324	0.257154	0.073297	0.262189	0.11495	0.0139868	0.257313	0.0490813
Protein flightless-1 homolog OS=Homo sapiens OX=9606 GN=FLII PE=1 SV=2	FLII	7260.8	7295.1	6564.9	7012.7	7233.3	7044	7385.6	7956.9	7413.4	7257.8	6779.1	7595.4	8041.1	8103.4	7786.8	7602.5	7455.9	7180.6	7040.27	7585.3	7096.67	7977.1	7210.77	7413	0.107576	0.0115115	0.180234	0.0345226	0.0744274	0.0726581	0.168723	0.145712	0.0399049	-0.105807	0.145389	0.831028	0.0218197	0.638223	0.236826	0.135047	0.00177169	0.0401294	0.491208	0.0229324	0.0900917	0.00092534	0.299396	0.00673285
Exosome RNA helicase MTR4 OS=Homo sapiens OX=9606 GN=MTREX PE=1 SV=3	MTREX	6679.9	6762.3	6606.6	6757.1	6692.5	6382.9	7071.9	6937.7	6703.1	7041.1	6441.3	6810.4	7061.4	6974.7	6667	7110.6	6781.2	6416.7	6682.93	6904.23	6610.83	6901.03	6764.27	6769.5	0.0469997	-0.0156493	0.0463309	0.0174521	0.0185678	-0.000668821	0.0619803	0.0288789	0.00111574	-0.0277631	0.130984	0.591927	0.163184	0.675413	0.69506	0.985098	0.155916	0.55351	0.985237	0.603161	0.0414906	-0.00356386	0.0364774	0.00297436
Polyadenylate-binding protein 1 OS=Homo sapiens OX=9606 GN=PABPC1 PE=1 SV=2	PABPC1	22768.5	22641	23992	22921.4	22834.7	24021	25631.3	25552	26684.8	24465	26087.3	25690.2	25103.4	25611.1	26335	24930.6	25653.8	25711.1	23133.8	25956	23259	25683.2	25414.2	25431.8	0.166066	0.00778679	0.150819	0.135629	0.136631	-0.0152468	0.143032	0.0151902	0.00100254	-0.0141876	0.00749767	0.838437	0.0103741	0.0248361	0.00996021	0.62157	0.00976686	0.679605	0.975872	0.595833	0.352902	0.000595922	0.299232	0.217672
Triosephosphate isomerase OS=Homo sapiens OX=9606 GN=TPI1 PE=1 SV=3	TPI1	20185.5	20508.8	24256.4	21540.7	20359.7	24992.4	21257.2	21190.4	25629	20336.9	29862.2	21302.3	19798.3	20430.4	25748.3	23256.1	25541.5	34262.6	21650.2	22692.2	22297.6	21992.3	23833.8	27686.7	0.0678139	0.0425059	0.0226181	0.138626	0.354812	-0.0451958	-0.0198878	-0.116008	0.216186	0.332194	0.624091	0.75139	0.888715	0.54399	0.168791	0.784297	0.902647	0.632902	0.441791	0.213001	0.013885	0.00527644	0.00115889	0.0366541
Cullin-4A OS=Homo sapiens OX=9606 GN=CUL4A PE=1 SV=3	CUL4A	4682.9	5152.3	4862.9	4878.3	5116.1	5091.1	4810.4	5005.7	4927.6	4929.5	4768.7	5285.9	4991.2	4803.8	5158.5	5196.1	5188.1	5422	4899.37	4914.57	5028.5	4984.5	4994.7	5268.73	0.00446895	0.0375328	0.0248535	0.0278028	0.104861	0.0203846	-0.0126793	-0.00294923	0.0770581	0.0800074	0.923161	0.454752	0.644429	0.666174	0.0779732	0.582584	0.746895	0.958447	0.184245	0.0904833	0.000155174	0.0128447	0.00474267	0.00490475
Hydroxymethylglutaryl-CoA synthase, mitochondrial OS=Homo sapiens OX=9606 GN=HMGCS2 PE=1 SV=1	HMGCS2	17129.8	15397.5	17866.6	17095.3	15790.2	17739.1	15445.7	14329.9	16152.2	16471.2	14242.3	17561.9	14772.5	14247.8	15213	12676.5	11812.2	12821	16798	15309.3	16874.9	14744.4	16091.8	12436.6	-0.133881	0.00658949	-0.188116	-0.0619609	-0.433698	-0.0542348	-0.194706	-0.126155	-0.371737	-0.245582	0.174891	0.938048	0.0586769	0.593912	0.00541932	0.39934	0.0287959	0.255422	0.0235603	0.00538039	-0.101379	0.000183022	-0.231671	-0.0140204
Citrate synthase, mitochondrial OS=Homo sapiens OX=9606 GN=CS PE=1 SV=2	CS	19071.4	19019.7	22696.7	19839.7	18898.9	21012.2	21288.9	20175.7	23166.6	19634.4	24543.3	20142.1	18695.5	19383.1	21348.5	21283.8	22588.4	26956.3	20262.6	21543.7	19916.9	19809	21439.9	23609.5	0.088449	-0.0248238	-0.0326608	0.0814811	0.220548	-0.12111	-0.00783705	-0.114142	0.139067	0.253209	0.440544	0.812169	0.770625	0.583654	0.186749	0.215644	0.919493	0.404024	0.402207	0.11476	0.0314888	-0.00224291	-0.00369579	0.0190539
Isocitrate dehydrogenase [NADP], mitochondrial OS=Homo sapiens OX=9606 GN=IDH2 PE=1 SV=2	IDH2	18254.4	19061	23301.4	19018.9	18118.7	20947.5	19803.1	19503.8	22462.6	18198.6	23734.1	19403.4	16790	18204.7	20311.9	18384.9	20365.6	24955.6	20205.6	20589.8	19361.7	18435.5	20445.4	21235.4	0.027177	-0.0615496	-0.132266	0.0170187	0.0717138	-0.159443	-0.0707165	-0.149285	0.0546951	0.20398	0.843626	0.659068	0.397479	0.921882	0.701239	0.196029	0.521668	0.364808	0.773998	0.271829	0.00200701	-0.0111448	-0.0529972	0.000601179
Gem-associated protein 5 OS=Homo sapiens OX=9606 GN=GEMIN5 PE=1 SV=3	GEMIN5	8693.9	9397.4	9735.6	8860.7	9269.5	9887.2	9046.1	9572.3	10182.4	8971.3	10522	9718.9	9029.1	9188.8	10117.5	8899.4	9484.1	10500.6	9275.63	9600.27	9339.13	9445.13	9737.4	9628.03	0.0496287	0.00984288	0.0261254	0.0700908	0.0537953	-0.0235033	0.0162825	-0.0439654	-0.0162955	0.02767	0.510011	0.889226	0.729785	0.442841	0.562937	0.75897	0.826044	0.630368	0.874075	0.767461	0.0145125	0.00050187	0.00357409	0.0247948
Nucleolar protein 56 OS=Homo sapiens OX=9606 GN=NOP56 PE=1 SV=4	NOP56	11344.4	11740.4	12678.1	11852.6	11232	11746.3	12229.5	11801	12267.6	11788	12501.8	11605	11031.5	10939.3	11243.5	11530.2	11623.2	12444	11921	12099.4	11610.3	11071.4	11964.9	11865.8	0.0214303	-0.038096	-0.106659	0.00531113	-0.00669186	-0.12809	-0.0685632	-0.11197	-0.012003	0.0999674	0.694751	0.518593	0.104282	0.931544	0.915885	0.00416175	0.0636376	0.0361446	0.815987	0.0592245	0.00338965	-0.010864	-0.104717	0.000163564
Eukaryotic translation initiation factor 3 subunit B OS=Homo sapiens OX=9606 GN=EIF3B PE=1 SV=3	EIF3B	14346.1	15061.1	14559.6	14443	15314.8	15252.5	14958.8	15593.5	15723.5	14701.4	15508.9	15419.4	15237.7	15584.6	15802.7	14859.9	15504.1	15215.9	14655.6	15425.3	15003.4	15541.7	15209.9	15193.3	0.0738434	0.0338406	0.0846892	0.0535586	0.0519832	0.0108458	0.0508485	0.0311306	-0.00157541	-0.032706	0.072349	0.378748	0.0298526	0.170314	0.129396	0.706643	0.173493	0.336356	0.960656	0.233648	0.0842234	0.0142689	0.129153	0.0411731
Glucose-6-phosphate 1-dehydrogenase OS=Homo sapiens OX=9606 GN=G6PD PE=1 SV=4	G6PD	11035.6	11734.4	12021.4	10624.1	11602.7	12448	11072.8	12281.4	13090.9	10659.1	12978	12767.5	11352.3	12408.9	13563.2	10576.9	12374.2	13814.7	11597.1	12148.4	11558.3	12441.5	12134.9	12255.3	0.0669941	-0.00484317	0.101388	0.06539	0.0796336	0.0343942	0.106232	0.0359983	0.0142436	-0.0217547	0.447635	0.951687	0.295605	0.536444	0.539142	0.752273	0.346141	0.769488	0.924523	0.877482	0.0233861	-0.000104157	0.0536637	0.0176864
Adenosylhomocysteinase OS=Homo sapiens OX=9606 GN=AHCY PE=1 SV=4	AHCY	18021.2	18713.6	18355.6	17495.6	18939.9	19067.8	18102	19755.4	20309.2	17776.6	20030.9	19351.3	19141.9	19983.8	21120.3	18768.1	20375.9	21983	18363.5	19388.9	18501.1	20082	19052.9	20375.7	0.07839	0.0107726	0.129065	0.0531747	0.150009	0.0506745	0.118292	0.0758898	0.0968341	0.0209443	0.212783	0.812165	0.0473065	0.378523	0.101393	0.473281	0.107109	0.307155	0.311667	0.801079	0.052683	0.000973369	0.171021	0.0224348
Isoleucine--tRNA ligase, mitochondrial OS=Homo sapiens OX=9606 GN=IARS2 PE=1 SV=2	IARS2	10196.2	9574.8	9230	10432.1	9726.4	8969	10165.7	9333.1	8974.9	10195.4	8837.8	9123	9973	9760.9	8631.3	9597.8	8999	7899.4	9667	9491.23	9709.17	9455.07	9385.4	8832.07	-0.0264727	0.00627923	-0.0319806	-0.04265	-0.130317	-0.00550794	-0.0382598	0.0106694	-0.0876672	-0.0983366	0.717212	0.937874	0.695336	0.603875	0.218202	0.950341	0.69044	0.911201	0.440395	0.391214	-0.0038214	0.000174913	-0.00504671	-0.0093426
RuvB-like 2 OS=Homo sapiens OX=9606 GN=RUVBL2 PE=1 SV=3	RUVBL2	7950.7	7916.7	7467.3	8217.7	8121.7	7975.5	8454.9	8687.2	8171.4	8430.8	7897.2	8677.4	9089.5	9234.8	8752	8468.8	8668.8	7510.2	7778.23	8437.83	8104.97	9025.43	8335.13	8215.93	0.11743	0.0593637	0.214554	0.0997628	0.078982	0.0971236	0.15519	0.114791	-0.0207808	-0.135572	0.0377138	0.12856	0.00413416	0.115682	0.324564	0.0466885	0.00446583	0.0635194	0.793156	0.103411	0.167162	0.0528869	0.511413	0.0934513
Pre-mRNA-processing factor 6 OS=Homo sapiens OX=9606 GN=PRPF6 PE=1 SV=1	PRPF6	10975.8	11346.6	11178.5	10799.5	11013.9	10452.6	11134.8	10767	10625.1	11326.2	10480.2	10985.3	10725.9	10652.8	10048.3	10053.8	9965.2	9224.2	11167	10842.3	10755.3	10475.7	10930.6	9747.73	-0.0425665	-0.0541851	-0.0921953	-0.0308692	-0.196099	-0.0496288	-0.0380102	-0.0613261	-0.16523	-0.103903	0.155655	0.103049	0.0449907	0.427722	0.00750655	0.235766	0.358652	0.235782	0.0303276	0.0986511	-0.0343868	-0.0534782	-0.124176	-0.0113857
Lysine--tRNA ligase OS=Homo sapiens OX=9606 GN=KARS1 PE=1 SV=3	KARS1	16980.8	17663.7	17153.8	16922.9	17577.6	18108.5	18264.1	19287.1	19555.5	17231.4	18797.7	18372.6	18912.7	19367.9	20152.4	19267.2	20122.2	20053.5	17266.1	19035.6	17536.3	19477.7	18133.9	19814.3	0.140755	0.0224049	0.173879	0.070747	0.1986	0.0331233	0.151474	0.103132	0.127853	0.0247211	0.016284	0.535838	0.00602338	0.164431	0.00174104	0.454789	0.0176424	0.0855263	0.036235	0.499759	0.251704	0.00607097	0.386038	0.0554668
ATP-dependent RNA helicase DDX39A OS=Homo sapiens OX=9606 GN=DDX39A PE=1 SV=2	DDX39A	7333.8	7479.6	7490.8	7434.5	7365.4	7288	7258.8	7061.7	7046	7220.3	6743.3	7175	7034.8	6770.3	6746.3	6721.6	6600.8	6428.1	7434.73	7122.17	7362.63	6850.47	7046.2	6583.5	-0.0619648	-0.0140591	-0.118079	-0.0774356	-0.175426	-0.0561139	-0.10402	-0.0406432	-0.0979907	-0.0573475	0.0213505	0.335627	0.00517157	0.0723524	0.00100725	0.077483	0.0072901	0.333005	0.0566585	0.100871	-0.103518	-0.00666605	-0.269973	-0.0883189
Nicotinamide phosphoribosyltransferase OS=Homo sapiens OX=9606 GN=NAMPT PE=1 SV=1	NAMPT	10710.2	11491	11026	11288.8	12109.5	11960.8	10706.2	11706.1	11961	10403.7	12726.7	11291.2	11620	12845.1	13069.1	13757.7	15365	15831.4	11075.7	11457.8	11786.4	12511.4	11473.9	14984.7	0.0489236	0.0897168	0.175841	0.0509494	0.436088	0.126917	0.0861242	0.124892	0.385139	0.260247	0.439042	0.104346	0.0465264	0.606727	0.00424951	0.149275	0.232917	0.270924	0.0190652	0.0328971	0.0174899	0.0880593	0.234273	0.0110564
Cytosol aminopeptidase OS=Homo sapiens OX=9606 GN=LAP3 PE=1 SV=3	LAP3	17800.8	17714.5	17215.9	17637	17530.4	17472.3	17754.1	17822.1	17656.6	17426.5	18026	17502.7	17507.5	17685.7	17596.5	16886.9	17298.6	17600.2	17577.1	17744.3	17546.6	17596.6	17651.7	17261.9	0.0136586	-0.00250556	0.00159964	0.00611553	-0.0261031	-0.012059	0.0041052	-0.00451589	-0.0322186	-0.0277027	0.425223	0.879346	0.922958	0.789933	0.316626	0.103807	0.517413	0.791614	0.235853	0.191284	0.00507259	-0.000139911	5.56965e-05	0.000626289
Ubiquitin carboxyl-terminal hydrolase 14 OS=Homo sapiens OX=9606 GN=USP14 PE=1 SV=3	USP14	9113.7	9777.8	9460.3	9196.9	9651.6	9984.7	10150.5	10615.7	10814.7	9686.5	10675.4	10309.1	10748	10716.1	11357.1	10793.3	11695.7	11771.1	9450.6	10527	9611.07	10940.4	10223.7	11420	0.155612	0.0242906	0.211188	0.113435	0.273089	0.0555757	0.186897	0.0977528	0.159654	0.0619014	0.01729	0.619008	0.00626148	0.0895338	0.00588075	0.222817	0.0126574	0.114448	0.0485933	0.272272	0.27422	0.00505982	0.465315	0.118881
26S proteasome regulatory subunit 7 OS=Homo sapiens OX=9606 GN=PSMC2 PE=1 SV=3	PSMC2	12454.3	12423.3	12030.6	12373.3	12651.1	12456.8	12592.7	12749.3	13076.9	12190.6	13147.6	12728	13039	13306.9	13173.8	12670.1	13011.6	12973.7	12302.7	12806.3	12493.7	13173.2	12688.7	12885.1	0.0578748	0.0222258	0.0986306	0.0445692	0.0667286	0.0407558	0.0764049	0.0540614	0.0221594	-0.031902	0.0631885	0.296617	0.00514703	0.279317	0.0286419	0.0865569	0.00384239	0.16729	0.544964	0.0960341	0.0694129	0.0117308	0.225711	0.024687
Polypyrimidine tract-binding protein 1 OS=Homo sapiens OX=9606 GN=PTBP1 PE=1 SV=1	PTBP1	15094.1	14573.2	13847.4	14788.5	14502.1	13868.8	15297.3	15112	14670.3	14949.2	13690.5	14981	15447.5	15287.2	14448.6	14907	13893.4	13091.8	14504.9	15026.5	14386.5	15061.1	14540.2	13964.1	0.0509719	-0.011828	0.0542868	0.00351007	-0.0548212	0.00331493	0.0661148	0.0507767	-0.0583313	-0.109108	0.268753	0.806344	0.30754	0.952542	0.444076	0.928376	0.176893	0.377995	0.441808	0.146367	0.0290869	-0.00110568	0.0278002	7.41174e-05
Procollagen-lysine,2-oxoglutarate 5-dioxygenase 1 OS=Homo sapiens OX=9606 GN=PLOD1 PE=1 SV=2	PLOD1	8889.1	8719.8	10827.5	8930.2	8201.6	10212.3	8366.8	8020.2	8818.2	8664.9	10035.1	8962.2	7450.4	7184.6	8103.3	6790.4	6979.9	8211.7	9478.8	8401.73	9114.7	7579.43	9220.73	7327.33	-0.174017	-0.0565093	-0.322614	-0.0398229	-0.371416	-0.148597	-0.266105	-0.282792	-0.331593	-0.0488017	0.206179	0.705234	0.059735	0.76143	0.0565651	0.0829775	0.0768875	0.0299877	0.0360224	0.65468	-0.119333	-0.00857059	-0.394806	-0.00471385
Integrator complex subunit 1 OS=Homo sapiens OX=9606 GN=INTS1 PE=1 SV=2	INTS1	7498.8	7206	6383.9	7037.2	7300.7	6397.6	6906.5	6889.4	6082.8	6908.8	5742.1	6629.6	6977.7	6755.3	6063.7	6659.1	6106.6	5662.6	7029.57	6626.23	6911.83	6598.9	6426.83	6142.77	-0.0852468	-0.0243673	-0.0912102	-0.129328	-0.194547	-0.00596345	-0.0668429	0.0381175	-0.0652195	-0.103337	0.401728	0.796922	0.375772	0.281704	0.114658	0.947051	0.461091	0.719634	0.566047	0.316211	-0.0337635	-0.00240224	-0.0387713	-0.071157
Aspartyl/asparaginyl beta-hydroxylase OS=Homo sapiens OX=9606 GN=ASPH PE=1 SV=3	ASPH	20797.6	19958.8	23263.2	21391	19167.3	21315.5	21356	20098.3	21231.4	21361.6	23179.5	20215.7	19168.3	18726	19414.5	19187.7	18857.6	19891.5	21339.9	20895.2	20624.6	19102.9	21585.6	19312.3	-0.0303773	-0.049185	-0.159757	0.016518	-0.144034	-0.12938	-0.110572	-0.176275	-0.160552	0.0157233	0.698896	0.592315	0.0915693	0.860809	0.122348	0.0161126	0.114536	0.0487182	0.0679127	0.597402	-0.00472632	-0.011187	-0.165868	0.00107521
Desmoglein-2 OS=Homo sapiens OX=9606 GN=DSG2 PE=1 SV=2	DSG2	8572.5	8483.3	8350.9	8677.3	8631.4	8445.2	8235.9	7964.4	7608.5	8345.5	7072.9	8130.2	8118.4	7899.6	7508.6	7216.3	6524.5	5874.1	8468.9	7936.27	8584.63	7842.2	7849.53	6538.3	-0.0937141	0.0195819	-0.110916	-0.109568	-0.373259	-0.0172021	-0.130498	-0.00134845	-0.263691	-0.262343	0.0506602	0.293611	0.0297927	0.195088	0.00796029	0.730489	0.0180288	0.987264	0.076408	0.0377867	-0.121391	0.010422	-0.169246	-0.0777677
Serine/threonine-protein kinase mTOR OS=Homo sapiens OX=9606 GN=MTOR PE=1 SV=1	MTOR	5365.2	5523.4	4765.9	5096.5	5412.8	4971.7	5038.8	5230.9	4778.1	5269.1	4555.5	5247.1	5374	5356.7	4925.6	4937.8	4822.6	4224.4	5218.17	5015.93	5160.33	5218.77	5023.9	4661.6	-0.0570249	-0.0160788	0.000165876	-0.0547353	-0.162718	0.0571907	0.0162446	0.0549012	-0.107983	-0.162884	0.48852	0.838184	0.998354	0.586404	0.156525	0.360928	0.781348	0.519699	0.323668	0.103671	-0.0177414	-0.00123261	1.1868e-07	-0.0126878
Sister chromatid cohesion protein PDS5 homolog A OS=Homo sapiens OX=9606 GN=PDS5A PE=1 SV=1	PDS5A	13726.8	13787.5	13698.8	13086.5	13179.2	13338.8	12108.8	12000.7	11759.8	12366.7	11637.5	12305.5	11751.7	11274.3	11504.7	11738.2	11160	11328.5	13737.7	11956.4	13201.5	11510.2	12103.2	11408.9	-0.200353	-0.0574386	-0.255223	-0.182748	-0.267981	-0.05487	-0.197785	-0.0724754	-0.0852328	-0.0127574	7.46572e-05	0.00236777	9.20028e-05	0.00224547	0.000178888	0.0605736	0.000413798	0.0940348	0.0747228	0.669247	-0.826844	-0.150814	-1.03013	-0.484043
Dedicator of cytokinesis protein 7 OS=Homo sapiens OX=9606 GN=DOCK7 PE=1 SV=4	DOCK7	8429.9	8578.9	7881.9	8503	8688.9	8317.8	8791.6	9061.7	8646.9	8667.8	7482.5	9053.7	9561.7	9327.9	9098.3	9761.9	9313.5	8619.2	8296.9	8833.4	8503.23	9329.3	8401.33	9231.53	0.0903964	0.0354391	0.169196	0.0180459	0.153998	0.0788	0.133757	0.151151	0.135952	-0.0151985	0.0930575	0.433904	0.0146164	0.850076	0.0767442	0.0517152	0.0085228	0.131929	0.224191	0.798474	0.0932212	0.0128505	0.310502	0.001273
Heterogeneous nuclear ribonucleoprotein H OS=Homo sapiens OX=9606 GN=HNRNPH1 PE=1 SV=4	HNRNPH1	12695.7	12908.1	13460.7	13323.6	13056.1	13148.8	14178.2	13432.5	13813.6	13495.3	13041.1	13301.7	14096.4	13479.4	13610.6	14306	14625	13302.4	13021.5	13808.1	13176.2	13728.8	13279.4	14077.8	0.0846192	0.0170351	0.0763099	0.0282907	0.112526	-0.00830929	0.0592748	0.0480192	0.0842356	0.0362164	0.0661647	0.556123	0.0747435	0.382768	0.0828666	0.795028	0.0531446	0.121433	0.129847	0.472501	0.0997976	0.00434103	0.0859575	0.011799
26S proteasome regulatory subunit 10B OS=Homo sapiens OX=9606 GN=PSMC6 PE=1 SV=1	PSMC6	12361.4	12209.3	10363.2	11628.1	12503.1	10883.1	11756.3	12235	11052.9	11687.9	10079.2	11944.4	13325.1	13222.7	11772.8	12755.8	12116.3	10470.1	11644.6	11681.4	11671.4	12773.5	11237.2	11780.7	0.00454798	0.00331653	0.133492	-0.0513869	0.0167641	0.128944	0.130176	0.184879	0.068151	-0.116728	0.962153	0.974715	0.238087	0.663151	0.891415	0.146636	0.183358	0.11653	0.577144	0.305413	7.62043e-05	3.6888e-05	0.083201	-0.00916678
V-type proton ATPase subunit B, brain isoform OS=Homo sapiens OX=9606 GN=ATP6V1B2 PE=1 SV=3	ATP6V1B2	5264.4	5377.9	4459.6	5297.6	5759.2	4812.7	4995	5121.9	4660.7	4971.4	4225.8	5104.7	5481.9	5658.1	4937.6	5396.9	5268	4407.8	5033.97	4925.87	5289.83	5359.2	4767.3	5024.23	-0.0313181	0.0715266	0.090322	-0.0785232	-0.0027922	0.12164	0.0187954	0.168845	0.0757311	-0.0931142	0.752567	0.555078	0.418978	0.539456	0.982792	0.166789	0.852082	0.165142	0.568221	0.42637	-0.00386636	0.0182855	0.0341244	-0.0210477
Glutathione reductase, mitochondrial OS=Homo sapiens OX=9606 GN=GSR PE=1 SV=2	GSR	11358.1	12205.2	11761.9	11585.3	12045.3	12318.7	11298.9	11776.7	12293.9	11712.8	12873.9	11702.5	11404.6	11986.6	12785.5	12152.1	12766.6	13897.6	11775.1	11789.8	11983.1	12058.9	12096.4	12938.8	0.0018081	0.025266	0.0343631	0.0388425	0.135965	0.032555	0.00909713	-0.00447944	0.0971224	0.101602	0.970659	0.556943	0.577788	0.522735	0.10926	0.614027	0.875468	0.949643	0.259854	0.246827	2.33844e-05	0.00642233	0.00818637	0.0109426
Carnitine O-palmitoyltransferase 2, mitochondrial OS=Homo sapiens OX=9606 GN=CPT2 PE=1 SV=2	CPT2	10169.4	9451.3	10379.2	10705.2	9984.8	9811.1	10301.6	9656.7	9793.8	10282.3	10436.8	9735.1	9815	9769.7	9456.7	10202.6	10194.1	10463	9999.97	9917.37	10167	9680.47	10151.4	10286.6	-0.0119662	0.0239036	-0.0468467	0.0216835	0.0407663	-0.0348805	-0.0707503	-0.0685302	0.0190828	0.087613	0.821354	0.692073	0.350702	0.689602	0.385535	0.35406	0.175548	0.122202	0.58901	0.0133108	-0.00102275	0.00382094	-0.0213181	0.00349976
Early endosome antigen 1 OS=Homo sapiens OX=9606 GN=EEA1 PE=1 SV=2	EEA1	12090.8	11943.8	11408.6	11834.9	11795.2	10997	12152.9	11949.8	11446.9	12293.2	10247.9	11722.9	12268.5	11538.9	11081.4	12095.2	11165.6	9987.8	11814.4	11849.9	11542.4	11629.6	11421.3	11082.9	0.00432446	-0.0336073	-0.0227449	-0.0488153	-0.0922153	-0.0270693	0.0108624	0.0260704	-0.0434	-0.0694704	0.910089	0.471771	0.670406	0.574416	0.319451	0.614904	0.852653	0.781058	0.71462	0.478958	0.00017694	-0.010965	-0.00394993	-0.0117534
Tubulin-specific chaperone D OS=Homo sapiens OX=9606 GN=TBCD PE=1 SV=2	TBCD	6910	6786.6	6511.1	6615.1	6552.2	6516.2	6439.5	6377.7	6411.8	6314.1	6831.1	6347.4	6370.9	6225.6	6361.8	5594.6	5522	5832.9	6735.9	6409.67	6561.17	6319.43	6497.53	5649.83	-0.0716214	-0.0379184	-0.0920755	-0.0519786	-0.253662	-0.0204541	-0.0541572	-0.0400969	-0.201684	-0.161587	0.0521434	0.223467	0.0304687	0.308496	0.00196673	0.147121	0.011857	0.362775	0.011481	0.00310209	-0.0918759	-0.0246768	-0.1396	-0.0265481
26S proteasome non-ATPase regulatory subunit 11 OS=Homo sapiens OX=9606 GN=PSMD11 PE=1 SV=3	PSMD11	17116.8	17685.7	19418.3	17964.4	17755.9	19442.3	18316.5	18914.2	20140.5	17873.2	21314.4	18495.9	18309.5	18536.8	20506.2	18793.5	20613.8	21648.4	18073.6	19123.7	18387.5	19117.5	19227.8	20351.9	0.0814803	0.0248441	0.08101	0.0893123	0.17128	-0.00047032	0.0561659	-0.00830233	0.0819673	0.0902696	0.296741	0.737105	0.347934	0.413097	0.103482	0.994688	0.451764	0.934829	0.451252	0.319767	0.0429909	0.00329111	0.0371433	0.0342912
N-alpha-acetyltransferase 15, NatA auxiliary subunit OS=Homo sapiens OX=9606 GN=NAA15 PE=1 SV=1	NAA15	11882.2	11739.6	11113.7	11689.3	11882.1	11839.4	11752.1	12215.9	12236.6	11653	11854.7	12009.2	12553.7	12779.6	12486.8	11458.6	11542.6	11334.5	11578.5	12068.2	11803.6	12606.7	11839	11445.2	0.0597621	0.0277786	0.122742	0.0320948	-0.0167015	0.0629802	0.0949637	0.0906475	-0.0487963	-0.139444	0.159872	0.406967	0.0151151	0.36909	0.613467	0.0411215	0.00163515	0.00484232	0.0301056	0.000412321	0.0475842	0.0108459	0.223463	0.0138928
Aspartate--tRNA ligase, cytoplasmic OS=Homo sapiens OX=9606 GN=DARS PE=1 SV=2	DARS	15056.2	15186.8	13594.5	14427.6	15355.4	14359.7	13845.7	14153.3	13632.7	13613.6	14259	13784.9	14370.1	14353.4	14129.6	13561.2	13338.8	14045.3	14612.5	13877.2	14714.2	14284.4	13885.8	13648.4	-0.0744831	0.0100093	-0.032766	-0.0735893	-0.0984677	0.0417171	-0.0427753	0.0408233	-0.0248784	-0.0657017	0.239328	0.87422	0.559576	0.253782	0.155285	0.0745851	0.263135	0.127875	0.450489	0.0460201	-0.0462545	0.000584341	-0.00826164	-0.0438253
Phenylalanine--tRNA ligase beta subunit OS=Homo sapiens OX=9606 GN=FARSB PE=1 SV=3	FARSB	10522	10184.1	10123.8	10305	10003.3	10248.2	10931.7	10800.8	11176.9	10332.9	11796.9	10430.3	10896.5	10932.8	11085.3	10968.1	11309.8	12305.8	10276.6	10969.8	10185.5	10971.5	10853.4	11527.9	0.0941695	-0.0128509	0.0943975	0.0787749	0.165762	0.000227942	0.107248	0.0156225	0.0869871	0.0713646	0.0139229	0.587384	0.00707257	0.303229	0.0407594	0.989557	0.00197065	0.816214	0.33776	0.241877	0.174804	-0.00296956	0.202994	0.0408235
Plexin-B2 OS=Homo sapiens OX=9606 GN=PLXNB2 PE=1 SV=3	PLXNB2	5299.5	5451.1	5182.7	5212.5	5453	5152.1	4518.6	4609.6	4315.4	4710.9	4276.9	4814.9	4686.5	4806.5	4398.5	4613.4	4487.3	4107.5	5311.1	4481.2	5272.53	4630.5	4600.9	4402.73	-0.245126	-0.0105144	-0.197843	-0.207095	-0.270611	0.0472829	-0.187328	0.00925188	-0.0635166	-0.0727685	0.0020605	0.764657	0.00909527	0.0175597	0.00600504	0.373207	0.0134336	0.89189	0.426667	0.306259	-0.658414	-0.00122528	-0.403833	-0.363551
Protein transport protein Sec23A OS=Homo sapiens OX=9606 GN=SEC23A PE=1 SV=2	SEC23A	8931	8122.4	6974.4	8410.5	8550.6	7320.9	8152.1	7793.6	7069.9	8295.1	6313.8	7241.5	8841.9	8495.5	7243.9	8429.6	7271.1	5859.8	8009.27	7671.87	8094	8193.77	7283.47	7186.83	-0.0620925	0.0151827	0.0328567	-0.137045	-0.156314	0.0949492	0.017674	0.169902	-0.0192691	-0.189171	0.631504	0.907915	0.81704	0.418822	0.428766	0.419379	0.880302	0.291845	0.922897	0.319935	-0.0123951	0.000636984	0.00288339	-0.0517989
Aspartate aminotransferase, cytoplasmic OS=Homo sapiens OX=9606 GN=GOT1 PE=1 SV=3	GOT1	10635	11138.6	10085.4	10055.3	10767.8	10455	10612.2	11572.6	11688.1	10397.9	11285.9	11100.7	11358.5	11094.2	12100.2	11284.5	11869.6	13056.6	10619.7	11291	10426	11517.6	10928.2	12070.2	0.0884305	-0.0265481	0.117106	0.0413129	0.184715	0.0286753	0.143654	0.0757929	0.143402	0.0676093	0.215725	0.626077	0.103866	0.490663	0.0740782	0.644461	0.0402915	0.219005	0.123718	0.410604	0.0589036	-0.00539915	0.115176	0.0127746
Serine--tRNA ligase, cytoplasmic OS=Homo sapiens OX=9606 GN=SARS PE=1 SV=3	SARS	9798.5	10065.9	7880.2	9167	9845.3	8714.7	9141.6	10180.4	8680.3	9279.4	7927.6	9259.1	10619.3	10728.3	9540.8	9738.3	9806.5	8500.6	9248.2	9334.1	9242.33	10296.1	8822.03	9348.47	0.0133383	-0.000915475	0.154858	-0.0680614	0.0155572	0.14152	0.155774	0.22292	0.0836185	-0.139301	0.921508	0.994231	0.253198	0.631054	0.907303	0.174518	0.103531	0.0657365	0.441318	0.171128	0.000473525	-2.30019e-06	0.0923791	-0.0136078
Replication protein A 70 kDa DNA-binding subunit OS=Homo sapiens OX=9606 GN=RPA1 PE=1 SV=2	RPA1	14729.7	13944.6	12578.1	13988.1	14443.8	13142	12727.5	12420.2	11520.8	13465.9	11763.7	13272.2	13437.2	13885.5	12451.4	12940.2	12023.9	10881.2	13750.8	12222.8	13858	13258	12833.9	11948.4	-0.169937	0.0112	-0.0526488	-0.0995522	-0.202694	0.117288	-0.0638488	0.0469034	-0.103142	-0.150045	0.102921	0.891168	0.55109	0.329966	0.105861	0.136749	0.351923	0.569222	0.33182	0.147621	-0.167812	0.000560453	-0.0136243	-0.0479375
Spliceosome RNA helicase DDX39B OS=Homo sapiens OX=9606 GN=DDX39B PE=1 SV=1	DDX39B	15004.7	15234.7	16582	14732.5	14368	15554.1	15609.4	14968.9	15971.9	14941.1	15470.9	15304.7	14826.6	14260.9	15076.5	15525.8	15075	16790.1	15607.1	15516.7	14884.9	14721.3	15238.9	15797	-0.00838071	-0.0683593	-0.0842972	-0.0344468	0.017442	-0.0759165	-0.015938	-0.0498504	0.0518888	0.101739	0.882223	0.297941	0.181251	0.515044	0.802672	0.104273	0.720431	0.146237	0.357102	0.130783	-0.000456091	-0.0359481	-0.0625249	-0.00992603
SWI/SNF complex subunit SMARCC2 OS=Homo sapiens OX=9606 GN=SMARCC2 PE=1 SV=1	SMARCC2	11982.8	11411.1	12889.6	11931.1	11438	12169.1	11926.7	11462.7	12120.8	11903.9	12711.4	11567.9	11242.7	11130.4	11343.8	11612.5	11641.3	12490.4	12094.5	11836.7	11846.1	11239	12061.1	11914.7	-0.0310801	-0.029943	-0.105842	-0.00399362	-0.0216045	-0.0747616	-0.0758987	-0.101848	-0.0176108	0.0842373	0.614488	0.632945	0.120515	0.954287	0.745995	0.0432513	0.0534812	0.0756799	0.758793	0.0834134	-0.00657304	-0.00594771	-0.097264	-8.11539e-05
Tripeptidyl-peptidase 2 OS=Homo sapiens OX=9606 GN=TPP2 PE=1 SV=4	TPP2	9440.3	9348.5	8210	8887	9363.4	8557.4	9420.9	9468.7	8678.6	8699.7	7725.5	9470.5	9915	9930.3	8875.3	9141.4	8588.3	7365.1	8999.6	9189.4	8935.93	9573.53	8631.9	8364.93	0.0301098	-0.0102425	0.0891906	-0.0601827	-0.105507	0.0590808	0.0994331	0.149373	-0.0453241	-0.194697	0.707669	0.896536	0.337916	0.597179	0.388908	0.424933	0.203846	0.199813	0.732487	0.12765	0.00452159	-0.000485823	0.0420258	-0.0134746
Nuclear pore complex protein Nup98-Nup96 OS=Homo sapiens OX=9606 GN=NUP98 PE=1 SV=4	NUP98	9455.7	9435	8465.2	8789.7	9132.3	8276.3	9265.2	9310.7	8549	9241.3	7596.6	8934.6	8892.7	8796.6	7907.8	8309.7	8005	7017.4	9118.63	9041.63	8732.77	8532.37	8590.83	7777.37	-0.0122342	-0.0623788	-0.0958717	-0.0860195	-0.229536	-0.0836374	-0.0334928	-0.00985212	-0.143516	-0.133664	0.859976	0.400622	0.265127	0.429738	0.0578216	0.270814	0.642849	0.926371	0.271346	0.205861	-0.000801506	-0.024781	-0.0552744	-0.0315516
Ribonucleoside-diphosphate reductase large subunit OS=Homo sapiens OX=9606 GN=RRM1 PE=1 SV=1	RRM1	12998	11724.5	12223.8	12414.6	11714.3	12196.8	12365.4	11616.9	13268.5	12152	13887.3	11955.9	12117.6	11837.7	13141.9	10789.1	10512.4	12519.5	12315.4	12416.9	12108.6	12365.7	12665.1	11273.7	0.0118415	-0.0244393	0.00588041	0.0403873	-0.127511	-0.00596111	0.0303197	-0.0345069	-0.167898	-0.133391	0.874771	0.651414	0.930595	0.651276	0.226278	0.93821	0.596018	0.703019	0.188247	0.215384	0.000688057	-0.0045492	0.000183701	0.00752151
Nucleolin OS=Homo sapiens OX=9606 GN=NCL PE=1 SV=3	NCL	30173.5	29808.6	35770.1	31671	28741.2	33000.3	33971	31579	36512.7	31036.9	41456.1	31467.7	29175	30171.8	33478.2	33103.2	35939.3	42297.3	31917.4	34020.9	31137.5	30941.7	34653.6	37113.3	0.0920782	-0.03569	-0.0447922	0.118661	0.217592	-0.13687	-0.00910221	-0.163453	0.0989311	0.262384	0.429932	0.751928	0.696485	0.52285	0.194053	0.185629	0.919027	0.365921	0.602444	0.109927	0.0337559	-0.00441928	-0.00703634	0.0334176
Dihydrolipoyl dehydrogenase, mitochondrial OS=Homo sapiens OX=9606 GN=DLD PE=1 SV=2	DLD	11856.5	11733.2	15139.2	12331.5	11368.5	13621.3	11443.9	10633.9	12557.6	11323.8	15270.9	11326.2	9700.7	9768.7	11323.7	10780	11732.5	14215.6	12909.6	11545.1	12440.4	10264.4	12640.3	12242.7	-0.161163	-0.0534113	-0.330803	-0.0304173	-0.0765263	-0.16964	-0.277392	-0.300386	-0.0461089	0.254277	0.33532	0.734913	0.0988526	0.883458	0.682359	0.17129	0.0607921	0.169154	0.823199	0.161364	-0.0764785	-0.00714452	-0.332461	-0.00163687
AFG3-like protein 2 OS=Homo sapiens OX=9606 GN=AFG3L2 PE=1 SV=2	AFG3L2	11146.7	10856.9	11926.7	11280.7	10827.6	11257.7	11660.7	11178.6	11671.7	10874.6	12204.9	10824.8	10330.6	10482.9	10647.5	11097.1	11251	12140.5	11310.1	11503.7	11122	10487	11301.4	11496.2	0.0244821	-0.0241954	-0.10901	-0.00110593	0.0235454	-0.133492	-0.0848142	-0.107904	0.0246513	0.132555	0.617835	0.621205	0.0684302	0.988256	0.704002	0.00550688	0.0215614	0.152119	0.744131	0.0404449	0.00511988	-0.00500278	-0.126969	-5.67387e-06
Signal recognition particle subunit SRP68 OS=Homo sapiens OX=9606 GN=SRP68 PE=1 SV=2	SRP68	10083.2	9787.3	9043.3	10002.1	9847.8	9234.9	11131.1	11143.5	10157.4	10694	8500.6	10396	11886.8	11447.1	10495.5	11844	11348.9	9623.1	9637.93	10810.7	9694.93	11276.5	9863.53	10938.7	0.16566	0.00850716	0.226519	0.0333807	0.182641	0.0608596	0.218012	0.193139	0.14926	-0.0438782	0.0596236	0.890327	0.0333024	0.779494	0.153965	0.42482	0.0286891	0.152213	0.326204	0.690406	0.202864	0.000429189	0.334688	0.00361136
26S proteasome non-ATPase regulatory subunit 6 OS=Homo sapiens OX=9606 GN=PSMD6 PE=1 SV=1	PSMD6	12457.1	13313.5	12327.6	12215.2	13097.8	12909.2	12487.6	13410.2	12720.1	12860.8	12490.8	13102.2	13116.3	13006.8	13428	12921.7	13171.3	13439.6	12699.4	12872.6	12740.7	13183.7	12817.9	13177.5	0.0195469	0.00468798	0.053995	0.0134033	0.05332	0.0344481	0.049307	0.0405916	0.0399167	-0.000674977	0.69796	0.924458	0.220732	0.756391	0.236417	0.364623	0.209521	0.168705	0.196566	0.976366	0.00305262	0.000159921	0.0354279	0.0016252
DNA (cytosine-5)-methyltransferase 1 OS=Homo sapiens OX=9606 GN=DNMT1 PE=1 SV=2	DNMT1	10624.3	9811.1	9263.8	9578.4	9133.5	8542.4	11365.2	9800.4	9818	11309.5	9120.8	10846.5	10949.8	10045.2	9413.5	7918	6879.8	6310.9	9899.73	10327.9	9084.77	10136.2	10425.6	7036.23	0.0610807	-0.12394	0.0340506	0.0746688	-0.492586	-0.0270301	0.157991	-0.0406183	-0.567255	-0.526637	0.547333	0.17587	0.711747	0.53436	0.00958813	0.79316	0.122045	0.736248	0.0141817	0.00875808	0.0159878	-0.0935511	0.0050284	0.0203223
Enhancer of mRNA-decapping protein 4 OS=Homo sapiens OX=9606 GN=EDC4 PE=1 SV=1	EDC4	6996.3	7101.9	6659.3	6785.5	7184.4	6974.3	7068.3	7337.1	7037.9	7015.3	6709.5	7278.4	7387.8	7423.1	7090.9	7396.2	7545.4	7348	6919.17	7147.77	6981.4	7300.6	7001.07	7429.87	0.0468942	0.0129181	0.0774167	0.0169765	0.102738	0.0305225	0.0644987	0.0604403	0.0857616	0.0253213	0.235467	0.741919	0.088292	0.718602	0.0249918	0.342088	0.11035	0.19977	0.0702017	0.345371	0.0294529	0.00167474	0.0816033	0.00243631
RNA polymerase-associated protein CTR9 homolog OS=Homo sapiens OX=9606 GN=CTR9 PE=1 SV=1	CTR9	6972.7	6806.2	6784.5	6976.1	6833.9	6614.7	6318.3	5928.2	5733.5	6361.1	5967.2	6249.3	6287.8	6212.9	5941.4	6045.3	5807.9	5491.3	6854.47	5993.33	6808.23	6147.37	6192.53	5781.5	-0.193686	-0.00976393	-0.157076	-0.146515	-0.245601	0.0366099	-0.147312	-0.0105612	-0.0990859	-0.0885247	0.00907957	0.721303	0.00425768	0.00729723	0.00330221	0.487369	0.0113054	0.788537	0.107412	0.129251	-0.395494	-0.00138533	-0.3724	-0.313079
RuvB-like 1 OS=Homo sapiens OX=9606 GN=RUVBL1 PE=1 SV=1	RUVBL1	9949.7	9898.9	11982	10403.5	9717.2	11469.3	10643.7	10552.2	12349.6	9973.4	14115.1	10496.8	9736.1	10198.6	11990.6	10629.2	11755.5	14366.6	10610.2	11181.8	10530	10641.8	11528.4	12250.4	0.0757049	-0.0109464	0.00428583	0.119745	0.207381	-0.0714191	0.0152322	-0.115459	0.0876363	0.203095	0.560377	0.929752	0.97563	0.566521	0.276328	0.581752	0.902403	0.579537	0.694408	0.284566	0.0190413	-0.000346264	4.59226e-05	0.0295511
60S ribosomal protein L3 OS=Homo sapiens OX=9606 GN=RPL3 PE=1 SV=2	RPL3	30055.7	31762.8	32367.2	29935.6	30607.6	31984.6	32879.4	33772.8	34045.4	32681.6	33444.3	34773.5	31852.8	31942	32570.4	29084	30269.3	29974.8	31395.2	33565.9	30842.6	32121.7	33633.1	29776	0.0964494	-0.0256211	0.0330042	0.0993377	-0.076394	-0.0634451	0.0586254	-0.0663334	-0.175732	-0.109398	0.0490498	0.57963	0.3748	0.0724789	0.106019	0.0260013	0.117934	0.0811771	0.00549987	0.00512092	0.126287	-0.00606835	0.0140664	0.113224
Heterogeneous nuclear ribonucleoprotein F OS=Homo sapiens OX=9606 GN=HNRNPF PE=1 SV=3	HNRNPF	11102.7	11436.5	11680.6	11325.5	11294.3	11446.5	10706	10076.5	10200.3	10680.6	10642.7	10788.5	10230.4	9968.3	10025.3	9653.8	9687.2	8950.7	11406.6	10327.6	11355.4	10074.7	10703.9	9430.57	-0.143364	-0.00648607	-0.179137	-0.0917278	-0.274452	-0.0357729	-0.172651	-0.0874089	-0.182725	-0.0953157	0.0133912	0.783106	0.00199022	0.0153559	0.00251225	0.291518	0.000155269	0.00227431	0.0064394	0.0635659	-0.268546	-0.000688687	-0.483866	-0.166369
AP-3 complex subunit delta-1 OS=Homo sapiens OX=9606 GN=AP3D1 PE=1 SV=1	AP3D1	7077.6	7128.3	7924.3	7341.2	7109.7	7728.8	7424.6	7239.1	7794.4	7214.4	8038.7	7393.1	7311.8	7246.4	7775.9	7420	7873.7	7965.4	7376.73	7486.03	7393.23	7444.7	7548.73	7753.03	0.0212194	0.00322336	0.0132316	0.0332525	0.0717788	-0.00798776	0.0100083	-0.0200209	0.0385263	0.0585472	0.749182	0.962327	0.842598	0.667261	0.307277	0.867975	0.844354	0.746845	0.535622	0.263287	0.00266118	5.3757e-05	0.000984163	0.0058426
Helicase MOV-10 OS=Homo sapiens OX=9606 GN=MOV10 PE=1 SV=2	MOV10	8063	7948.2	7693.1	8401.2	8556.7	8052.9	7959.1	7562.4	7705.1	8030.7	7736.9	7884.3	8342.2	8356	7841.3	8436.3	8512.7	7762	7901.43	7742.2	8336.93	8179.83	7883.97	8237	-0.0293708	0.0774024	0.0499571	-0.00319271	0.0600046	0.0793279	-0.0274454	0.0531498	0.0631973	0.0100475	0.374341	0.0778976	0.239304	0.905629	0.270073	0.0999546	0.524373	0.193229	0.235613	0.854577	-0.0125335	0.0857987	0.0310259	-0.000137445
Annexin A5 OS=Homo sapiens OX=9606 GN=ANXA5 PE=1 SV=2	ANXA5	14158.3	14737.9	12873.4	13863.7	14278.3	14043	14456.8	15418.3	14379.5	13982	13941.7	14633.8	16138.3	15204.5	15846.9	15739.5	15471.2	16559.3	13923.2	14751.5	14061.7	15729.9	14185.8	15923.3	0.0833741	0.0142768	0.176019	0.0269601	0.193652	0.0926446	0.161742	0.149059	0.166691	0.0176329	0.26797	0.818098	0.0427119	0.681648	0.0354821	0.0868669	0.00517218	0.0122224	0.0118818	0.674743	0.0476828	0.00124486	0.241049	0.00448723
Cytochrome b-c1 complex subunit 2, mitochondrial OS=Homo sapiens OX=9606 GN=UQCRC2 PE=1 SV=3	UQCRC2	7716.8	8461.8	9576.9	8276.9	8294.2	9315.9	8116.2	8392.6	8994.1	8304	8803.5	8536.7	7797.4	7590.5	8510.6	8317.3	9079.3	10222.2	8585.17	8500.97	8629	7966.17	8548.07	9206.27	-0.0142192	0.00734724	-0.10796	-0.00624798	0.10077	-0.0937412	-0.115308	-0.101712	0.107018	0.208731	0.895078	0.948715	0.366286	0.950307	0.467077	0.232646	0.208364	0.137327	0.314002	0.115987	-0.000684502	0.000167988	-0.0470902	-0.000138305
Transcription elongation factor SPT5 OS=Homo sapiens OX=9606 GN=SUPT5H PE=1 SV=1	SUPT5H	6127.5	6330.4	6571.2	6383.9	6397.5	6739.8	6145.3	5971.5	6096.9	6157.6	6137.1	6155.8	6106.9	5868.1	6287.4	6286	6310.9	6210.4	6343.03	6071.23	6507.07	6087.47	6150.17	6269.1	-0.0631833	0.0368344	-0.059331	-0.0445474	-0.0169146	0.00385235	-0.0961654	-0.0147835	0.0276328	0.0424164	0.120824	0.397258	0.22143	0.207514	0.604641	0.908063	0.0671839	0.633326	0.0183575	0.220269	-0.0579925	0.0147679	-0.0388478	-0.0304238
Calnexin OS=Homo sapiens OX=9606 GN=CANX PE=1 SV=2	CANX	16283.4	16101.5	17607.3	16356.9	16091.3	16904.1	17086.6	16756.3	17317.1	16753.1	17901.9	16930.1	16231.3	16631.9	16251.5	16484.9	16942.7	19326.1	16664.1	17053.3	16450.8	16371.6	17195	17584.6	0.0333132	-0.0185857	-0.0255481	0.0452514	0.0775693	-0.0588614	-0.00696243	-0.0707995	0.0323179	0.103117	0.4811	0.708675	0.584235	0.421828	0.40959	0.030782	0.78574	0.0962139	0.702902	0.244732	0.0105858	-0.00277955	-0.00596325	0.0169631
Delta(3,5)-Delta(2,4)-dienoyl-CoA isomerase, mitochondrial OS=Homo sapiens OX=9606 GN=ECH1 PE=1 SV=2	ECH1	10568	10386.3	12176	11282.7	10154.2	11404.9	12078.3	10873.1	12318.3	11328.1	13312.1	10762	10786.1	10257.5	11409.8	12244.3	12378.7	13687	11043.4	11756.6	10947.3	10817.8	11800.7	12770	0.090278	-0.0126181	-0.0297816	0.0956877	0.20957	-0.12006	-0.0171636	-0.125469	0.113882	0.239351	0.380057	0.896516	0.749307	0.474231	0.0776485	0.167502	0.815304	0.30781	0.341982	0.0263673	0.0379304	-0.000598623	-0.00373284	0.0310038
L-lactate dehydrogenase A chain OS=Homo sapiens OX=9606 GN=LDHA PE=1 SV=2	LDHA	18500.8	19810.7	18935	17711.5	19054.5	19796.5	21084	23031.6	23102.1	18720.9	23645.3	20694.5	20764.8	22117.1	24226.8	22454.6	25057	30147.7	19082.2	22405.9	18854.2	22369.6	21020.2	25886.4	0.231654	-0.0173416	0.229312	0.139554	0.439971	-0.00234137	0.246654	0.0897586	0.300418	0.210659	0.0122231	0.767829	0.0380962	0.261004	0.041187	0.97739	0.0405411	0.483667	0.142929	0.228155	0.443111	-0.0019897	0.325421	0.0814091
Protein ITPRID2 OS=Homo sapiens OX=9606 GN=ITPRID2 PE=1 SV=3	ITPRID2	10798.6	11074.8	10542.7	10919.4	11099.8	10664.5	11493.7	11439.4	10994.5	11186.1	10217.6	11220.2	11175.8	10601.9	10608.5	10821.8	10366.9	9891.1	10805.4	11309.2	10894.6	10795.4	10874.6	10359.9	0.0657488	0.0118608	-0.00133133	0.00921873	-0.0607333	-0.0670802	-0.0131921	-0.0105501	-0.069952	-0.059402	0.0843027	0.676996	0.969439	0.857886	0.22352	0.106362	0.686434	0.844913	0.292058	0.256462	0.0706247	0.00200938	-1.79455e-05	0.000613693
Far upstream element-binding protein 1 OS=Homo sapiens OX=9606 GN=FUBP1 PE=1 SV=3	FUBP1	14579.4	14339.5	14433.3	14522.7	14791.8	14498	15304.1	14518.3	14902.4	14600.5	14386.7	14660.7	15075.5	15003.9	14984.8	15379.4	14974.1	14651.9	14450.7	14908.3	14604.2	15021.4	14549.3	15001.8	0.0449698	0.0152373	0.0558766	0.00980704	0.0539929	0.0109067	0.0406392	0.0460695	0.0441859	-0.00188367	0.126158	0.260453	0.00160608	0.415232	0.0678324	0.646531	0.0131041	0.00573311	0.116166	0.930871	0.0404316	0.00890274	0.156132	0.00374344
Histidine--tRNA ligase, cytoplasmic OS=Homo sapiens OX=9606 GN=HARS PE=1 SV=2	HARS	9887.7	10312.3	8518.8	9475.9	10371.8	9119.7	9680.8	10336.8	9316.8	9751.7	8524.4	9767.2	10730.6	10618.3	9918.9	9831.5	9502	8116.6	9572.93	9778.13	9655.8	10422.6	9347.77	9150.03	0.030598	0.0124347	0.122682	-0.0343393	-0.0651841	0.0920842	0.110248	0.157022	-0.0308447	-0.187866	0.75652	0.905706	0.228239	0.75715	0.60492	0.175383	0.164164	0.0904082	0.781796	0.0946644	0.00370785	0.000534852	0.0787141	-0.00414881
Protein scribble homolog OS=Homo sapiens OX=9606 GN=SCRIB PE=1 SV=4	SCRIB	4284.2	4528.1	4589	4559.8	4518.5	4691.1	3989.8	3900.8	3994.2	4162	4091.2	4355.4	4148.4	3972.4	3960.6	3821.1	3950.6	3674.2	4467.1	3961.6	4589.8	4027.13	4202.87	3815.3	-0.173255	0.0390927	-0.149585	-0.0879649	-0.227542	0.02367	-0.188678	-0.0616204	-0.139577	-0.0779567	0.00669899	0.314143	0.0167143	0.096433	0.0060315	0.389284	0.00215064	0.152468	0.0260196	0.102293	-0.376655	0.0196587	-0.2658	-0.0893525
Proteasome subunit alpha type-1 OS=Homo sapiens OX=9606 GN=PSMA1 PE=1 SV=1	PSMA1	11732.3	12471.6	14425.3	12799.8	12315.4	14373.9	14140.6	13985.5	15888	13023.8	16918.1	13556.2	13343.9	13854.5	16376.7	15456.2	17734.1	20607.7	12876.4	14671.4	13163	14525	14499.4	17932.7	0.188274	0.0317627	0.173812	0.171261	0.477861	-0.0144618	0.142049	0.00255159	0.3066	0.304049	0.149759	0.791766	0.25268	0.328601	0.0404838	0.902222	0.292561	0.987484	0.14915	0.125047	0.155252	0.00322084	0.10384	0.0827757
Phosphoribosylformylglycinamidine synthase OS=Homo sapiens OX=9606 GN=PFAS PE=1 SV=4	PFAS	7279.3	7294.1	6287.7	7140.5	7575.1	7096.1	6874.6	7859.3	6469.2	8239.5	6173.7	7542	8091.8	8051.6	7197.5	8574.5	6836.7	5637.8	6953.7	7067.7	7270.57	7780.3	7318.4	7016.33	0.02346	0.064287	0.162045	0.0737474	0.0129365	0.138585	0.097758	0.0882975	-0.060811	-0.149108	0.840316	0.435936	0.135251	0.626112	0.948724	0.231336	0.196487	0.530327	0.787167	0.444245	0.00177257	0.0231804	0.140794	0.0149964
Leucine-rich repeat-containing protein 47 OS=Homo sapiens OX=9606 GN=LRRC47 PE=1 SV=1	LRRC47	7124.5	7002.1	7011.8	7268.1	7465.8	7396	7958.4	8014.9	8180.2	7393.8	7656.3	7875.5	8277.1	8506	8558.9	7846	8259.3	7505.2	7046.13	8051.17	7376.63	8447.33	7641.87	7870.17	0.192366	0.0661308	0.261664	0.117093	0.159562	0.0692981	0.195533	0.144571	0.0424691	-0.102102	0.00020169	0.0091425	0.000122884	0.0146402	0.0204809	0.0221468	0.000503251	0.00796305	0.427348	0.0696347	0.710853	0.134836	1.02324	0.214802
Proliferation-associated protein 2G4 OS=Homo sapiens OX=9606 GN=PA2G4 PE=1 SV=3	PA2G4	15165.5	15487.2	15789.1	15808.5	16084.3	16082	16183	16172.1	16732.5	15549.7	16758.3	15927.6	16609.7	16809.3	17298.9	15994.5	16720.8	16242	15480.6	16362.5	15991.6	16906	16078.5	16319.1	0.0799347	0.0468529	0.127071	0.0546744	0.0761001	0.0471364	0.0802182	0.0723967	0.0214257	-0.050971	0.0268728	0.0646747	0.00639293	0.209087	0.0397473	0.120263	0.0151367	0.114704	0.593874	0.118055	0.125553	0.0557205	0.278832	0.0371607
AP-2 complex subunit alpha-1 OS=Homo sapiens OX=9606 GN=AP2A1 PE=1 SV=3	AP2A1	8856.2	9267.9	9661.5	8832.5	9046.8	9158	9157.6	9011.1	9433.9	9146.6	9122.8	9269.5	8866.1	8727.3	9016.5	8606.4	8741.1	8801.6	9261.87	9200.87	9012.43	8869.97	9179.63	8716.37	-0.00953323	-0.0393863	-0.0623743	-0.0128665	-0.0875761	-0.0528411	-0.022988	-0.0495078	-0.0747096	-0.0252018	0.828268	0.377184	0.187828	0.745985	0.0850417	0.0912212	0.324332	0.0311688	0.00323021	0.204747	-0.000780097	-0.016678	-0.0452987	-0.00163752
Voltage-dependent anion-selective channel protein 1 OS=Homo sapiens OX=9606 GN=VDAC1 PE=1 SV=2	VDAC1	20469.9	19839.1	21536.3	21033.8	20133.8	20016.1	20058.5	20284.2	20714.1	19453.3	22111.8	20771.8	18455.2	19701.2	18983.7	20474.1	20336.1	22070.7	20615.1	20352.3	20394.6	19046.7	20779	20960.3	-0.018512	-0.0155166	-0.11416	0.0114225	0.0239579	-0.0956484	-0.0986438	-0.125583	0.0125355	0.138118	0.646757	0.727725	0.0627132	0.866342	0.667232	0.033169	0.0493982	0.110639	0.857632	0.0448235	-0.00350356	-0.0021418	-0.137294	0.000711741
Eukaryotic initiation factor 4A-III OS=Homo sapiens OX=9606 GN=EIF4A3 PE=1 SV=4	EIF4A3	9634.7	9635.8	9313.6	9365.8	9536.3	9419	9919.8	9820.7	9738.4	9782.2	9618.4	9832.3	9856.6	9936.5	9721.4	9513.4	9553.9	9533.3	9528.03	9826.3	9440.37	9838.17	9744.3	9533.53	0.0444698	-0.0133356	0.046211	0.0323801	0.000832547	0.00174121	0.0595466	0.0138309	-0.0315475	-0.0453785	0.0668382	0.500342	0.0670384	0.159093	0.961774	0.891667	0.00780144	0.35618	0.0325591	0.00883496	0.0522509	-0.00401045	0.0542368	0.0258506
FACT complex subunit SPT16 OS=Homo sapiens OX=9606 GN=SUPT16H PE=1 SV=1	SUPT16H	10485.7	10175.5	10375.4	10858.1	10318.4	10145.5	10042.6	9533.2	9554.2	10034.2	9469.4	9735.9	9903.1	10229.2	9244.3	9731.8	9341.6	8820	10345.5	9710	10440.7	9792.2	9746.5	9297.8	-0.0914648	0.0132058	-0.0793031	-0.0860519	-0.154047	0.0121617	-0.0925089	0.00674879	-0.0679948	-0.0747436	0.0284993	0.703983	0.142416	0.0326289	0.0199226	0.817749	0.146448	0.897305	0.221874	0.275781	-0.141328	0.00201306	-0.0671253	-0.127907
Trifunctional enzyme subunit beta, mitochondrial OS=Homo sapiens OX=9606 GN=HADHB PE=1 SV=3	HADHB	13293.5	13625	14310.4	14159.5	13536.1	13942.7	13543.4	12917.3	13468.9	13687.7	13505.7	13134.5	12895.5	12454.5	12731.4	13860.3	13929.3	14028.8	13743	13309.9	13879.4	12693.8	13442.6	13939.5	-0.0461974	0.0142552	-0.114569	-0.0318777	0.0204819	-0.0683721	-0.128825	-0.0826918	0.0523596	0.135051	0.293746	0.717062	0.0323033	0.427956	0.552488	0.0591781	0.00606602	0.0225807	0.0431089	0.000826601	-0.0245783	0.00205906	-0.170795	-0.0117501
Vacuolar protein sorting-associated protein 13C OS=Homo sapiens OX=9606 GN=VPS13C PE=1 SV=1	VPS13C	4690.5	4964.2	4287.4	4795.4	5056.1	4641.5	4977.5	5250.3	4758.6	4956.9	4349.7	5072	5526.6	5354.7	5207.4	5518.6	5575.2	4827.5	4647.37	4995.47	4831	5362.9	4792.87	5307.1	0.104206	0.0559084	0.2066	0.0444753	0.19151	0.102394	0.150691	0.162125	0.147035	-0.0150896	0.224677	0.470825	0.0300611	0.65099	0.100799	0.0960738	0.0249876	0.0782957	0.192647	0.839013	0.0675714	0.0182899	0.314444	0.00829135
Coiled-coil domain-containing protein 47 OS=Homo sapiens OX=9606 GN=CCDC47 PE=1 SV=1	CCDC47	13437.8	13644.2	14110.9	13712.8	13757.1	13256.2	14549.4	14490.9	14608.7	14320.6	13444.9	14218.8	14016.1	14285.1	13603.4	13938.7	13761.6	12405.1	13731	14549.7	13575.4	13968.2	13994.8	13368.5	0.0835529	-0.016442	0.0247129	0.0274542	-0.0385992	-0.05884	0.041155	-0.00274131	-0.0660534	-0.0633121	0.0154314	0.57538	0.446003	0.482003	0.526907	0.044523	0.198017	0.94151	0.324318	0.315741	0.151364	-0.00394683	0.0086659	0.00870162
Creatine kinase U-type, mitochondrial OS=Homo sapiens OX=9606 GN=CKMT1A PE=1 SV=1	CKMT1A	13684.9	13206	14162.3	14032.1	13341.6	13669.9	14824.1	14284.5	14618.4	14350.2	14264.9	14020	14325.4	14403.8	14027.4	14943.7	15147.5	14888.7	13684.4	14575.7	13681.2	14252.2	14211.7	14993.3	0.0910297	-0.000337403	0.0586525	0.054547	0.131786	-0.0323772	0.0589899	0.00410549	0.0772388	0.0731333	0.0485427	0.992953	0.130316	0.146571	0.0103419	0.171793	0.0680385	0.802382	0.00348089	0.0059705	0.119602	-1.03632e-06	0.0519075	0.0454896
Protein ERGIC-53 OS=Homo sapiens OX=9606 GN=LMAN1 PE=1 SV=2	LMAN1	15300.2	14800.1	14838.6	15633.9	15108.7	14668.3	16429.8	15853.5	15429.2	16205.2	14621.2	15149.6	16338.2	16028.3	15174.2	16563.1	16311.6	14214.4	14979.6	15904.2	15137	15846.9	15325.3	15696.4	0.0864025	0.0150738	0.0811983	0.0329161	0.0674283	-0.00520414	0.0661245	0.0482822	0.0345122	-0.01377	0.0493637	0.650737	0.0864506	0.521471	0.399983	0.905502	0.186751	0.420333	0.694369	0.863581	0.112893	0.00281269	0.0863327	0.00930768
26S proteasome non-ATPase regulatory subunit 12 OS=Homo sapiens OX=9606 GN=PSMD12 PE=1 SV=3	PSMD12	9127.3	9087.3	8144.5	8900.6	9296.8	8490.9	9114.6	9463.3	8860.6	9092.4	8756.4	9320.9	9917.2	10192.5	9522	9241.8	9500.9	8214.7	8786.37	9146.17	8896.1	9877.23	9056.57	8985.8	0.0579005	0.0179063	0.16884	0.0436975	0.0323802	0.11094	0.150934	0.125143	-0.0113173	-0.13646	0.380747	0.79571	0.0438905	0.495295	0.714289	0.0490288	0.0318288	0.0321158	0.876001	0.111723	0.0242814	0.00177711	0.229223	0.0133337
Elongation factor 1-gamma OS=Homo sapiens OX=9606 GN=EEF1G PE=1 SV=3	EEF1G	15588.3	15775.8	15949.1	15117.4	15453.6	16430.2	18991.5	20063.6	21043.8	17003.3	20620.3	18217.3	18929.1	19801.7	22070.4	20923.2	23134.4	28357.1	15771.1	20033	15667.1	20267.1	18613.6	24138.2	0.345096	-0.00954515	0.361857	0.239079	0.61404	0.0167612	0.371402	0.122778	0.37496	0.252183	0.00209766	0.811037	0.00882084	0.0562787	0.0192307	0.842997	0.0105831	0.307885	0.08688	0.181251	0.924258	-0.000868219	0.743432	0.298767
Keratin, type I cytoskeletal 10 OS=Homo sapiens OX=9606 GN=KRT10 PE=1 SV=6	KRT10	9354	8729.4	9634.4	5194.7	3744.7	10351.4	5152.4	11516.3	3009	35612.8	5974.3	3468.8	6698.4	3517.8	4297.3	10878.9	5596.8	2983	9239.27	6559.23	6430.27	4837.83	15018.6	6486.23	-0.494251	-0.5229	-0.933417	0.700903	-0.510397	-0.439166	-0.410517	-1.63432	-1.2113	0.42302	0.355671	0.237203	0.0114312	0.605546	0.304209	0.562293	0.513109	0.38167	0.465209	0.547493	-0.221895	-0.32675	-1.81261	0.152694
Nucleolar GTP-binding protein 1 OS=Homo sapiens OX=9606 GN=GTPBP4 PE=1 SV=3	GTPBP4	9216.4	9425.3	9949.7	9249.3	9319.4	9414.7	10837.7	10526.1	10694.8	10223.7	10326.6	10419.3	10043.7	10085	10195	10615.9	10961.3	11612.7	9530.47	10686.2	9327.8	10107.9	10323.2	11063.3	0.16513	-0.03101	0.0848645	0.115271	0.215163	-0.0802656	0.115875	-0.030407	0.0998915	0.130298	0.00805765	0.415468	0.0605323	0.0244869	0.0136579	0.00456264	0.000290673	0.040855	0.0677369	0.0319471	0.345748	-0.0118291	0.103366	0.18571
Phosphatidylinositol 4,5-bisphosphate 3-kinase catalytic subunit delta isoform OS=Homo sapiens OX=9606 GN=PIK3CD PE=1 SV=2	PIK3CD	8426.1	8513	8278.9	8195.9	8601.1	8806.5	7759.2	7989.4	7788.2	7889.5	8016.7	8201.2	8219.4	8070.5	8359.3	7745.2	7872.2	8045.4	8406	7845.6	8534.5	8216.4	8035.8	7887.6	-0.0995357	0.0218872	-0.032913	-0.0649778	-0.0918331	0.0666226	-0.0548002	0.0320648	-0.0268553	-0.05892	0.00489622	0.539877	0.153426	0.0309327	0.00940402	0.0283545	0.183102	0.216082	0.30316	0.052526	-0.229941	0.00585931	-0.0267945	-0.0980893
NADH dehydrogenase [ubiquinone] iron-sulfur protein 2, mitochondrial OS=Homo sapiens OX=9606 GN=NDUFS2 PE=1 SV=2	NDUFS2	6997.2	7388.3	7449.1	7280.4	7104.4	7239	7119.1	7141.4	7018.8	7271.4	6837.4	7324.7	6678.4	6492.7	6711.8	6600.5	6629.6	6802.8	7278.2	7093.1	7207.93	6627.63	7144.5	6677.63	-0.0371654	-0.013996	-0.135088	-0.0267486	-0.124245	-0.0979225	-0.121092	-0.108339	-0.0974962	0.0108431	0.275112	0.66636	0.014376	0.55794	0.0179359	0.00393941	0.00256006	0.0375171	0.0488115	0.619012	-0.0208309	-0.00246737	-0.248881	-0.00677844
Golgi-specific brefeldin A-resistance guanine nucleotide exchange factor 1 OS=Homo sapiens OX=9606 GN=GBF1 PE=1 SV=2	GBF1	6101.9	6249.7	6339.9	6207.4	6441	6509.3	6583.2	6660.8	6933.8	6377.1	7021	6757.8	6594.4	6610.6	7115.5	6649.6	6855.5	7402.3	6230.5	6725.93	6385.9	6773.5	6718.63	6969.13	0.110387	0.035542	0.120554	0.10882	0.161631	0.010167	0.0850115	0.0117337	0.0528115	0.0410778	0.0175034	0.247096	0.0423228	0.0705641	0.0347705	0.824904	0.116324	0.839157	0.439598	0.526471	0.193936	0.0215788	0.165571	0.125297
DNA topoisomerase 1 OS=Homo sapiens OX=9606 GN=TOP1 PE=1 SV=2	TOP1	18776.3	17591.7	20375.9	19258.1	17883.9	18910.4	20464.8	18963.4	20669.7	19330	20494.1	19398.8	18814.9	19440	18998.1	20556.7	21125.6	20754.9	18914.6	20032.6	18684.1	19084.3	19741	20812.4	0.0828493	-0.0176892	0.012886	0.0616898	0.137941	-0.0699633	0.0305751	-0.0488038	0.0762507	0.125055	0.313092	0.81173	0.847573	0.405954	0.0825916	0.170907	0.426256	0.193216	0.0601333	0.00227883	0.0417832	-0.00160244	0.000925506	0.024153
Eukaryotic translation initiation factor 5B OS=Homo sapiens OX=9606 GN=EIF5B PE=1 SV=4	EIF5B	11506.6	11496.9	10866.9	11756.3	11792.3	11449.7	11262.8	11617.6	11005	11161.1	10503.5	11582.9	12218.9	12631.9	11653.4	11436.8	11746	9562.6	11290.1	11295.1	11666.1	12168.1	11082.5	10915.1	0.000638777	0.0472598	0.108037	-0.0267792	-0.0487328	0.107399	0.0607776	0.134817	-0.0219536	-0.15677	0.986427	0.189204	0.0681418	0.612677	0.6273	0.0594983	0.173737	0.0622855	0.834555	0.16512	3.79113e-06	0.0341721	0.126035	-0.00569775
Ribosome biogenesis protein BMS1 homolog OS=Homo sapiens OX=9606 GN=BMS1 PE=1 SV=1	BMS1	7195.5	7279.3	7123.7	7094.9	6883.3	6744.7	7517.2	7472.7	7122.1	7394.7	6793.3	7465.1	7319.9	7330.6	7104.2	7261.5	7165.1	6869	7199.5	7370.67	6907.63	7251.57	7217.7	7098.53	0.0338984	-0.0597052	0.010396	0.00364246	-0.0203757	-0.0235024	0.0701012	0.00675354	-0.0240182	-0.0307717	0.266888	0.0586678	0.579145	0.937436	0.469032	0.457814	0.0521413	0.887921	0.650444	0.333412	0.0194465	-0.0735329	0.00246606	0.000102201
KIF-binding protein OS=Homo sapiens OX=9606 GN=KIFBP PE=1 SV=1	KIFBP	8307	8864	9153	8621.2	8574	9346	8772.5	9093.6	9534.1	8524.7	10120.9	9050.5	8878.5	8895.2	9850.7	8306.3	9035	9512.6	8774.67	9133.4	8847.07	9208.13	9232.03	8951.3	0.0578077	0.0118549	0.0695644	0.0733041	0.0287529	0.0117567	0.0577095	-0.00373971	-0.0445512	-0.0408115	0.34099	0.847176	0.345892	0.437804	0.702104	0.857315	0.425145	0.968511	0.656985	0.617894	0.0270111	0.000853862	0.0320733	0.0262956
60S ribosomal protein L5 OS=Homo sapiens OX=9606 GN=RPL5 PE=1 SV=3	RPL5	19964.8	19360.4	20297.9	20282.5	20059	19988.1	21674.8	21394.6	22037.4	21658.5	22630	21086.1	20978.2	21788.5	21014.5	19844.6	20059.1	19519.5	19874.4	21702.3	20109.9	21260.4	21791.5	19807.7	0.126937	0.0169946	0.0972599	0.132859	-0.00484509	-0.029677	0.0802652	-0.035599	-0.137704	-0.102105	0.00528073	0.459965	0.0219956	0.0220845	0.843326	0.243357	0.0145238	0.366776	0.0141718	0.00912343	0.289074	0.00573186	0.161224	0.220003
Cell division cycle and apoptosis regulator protein 1 OS=Homo sapiens OX=9606 GN=CCAR1 PE=1 SV=2	CCAR1	10761.9	11267.3	11272.8	11221.8	11161.7	10972.8	10908.8	11064.2	10720.2	11137.9	10349.4	10940	11118.7	10716.9	10689.9	11814.4	11637.8	11133.2	11100.7	10897.7	11118.8	10841.8	10809.1	11528.5	-0.0266182	0.00235045	-0.0340376	-0.0383999	0.0545543	-0.00741936	-0.036388	0.00436233	0.0929542	0.0885919	0.359924	0.926869	0.302523	0.373337	0.182064	0.759644	0.153811	0.91081	0.0828626	0.0496771	-0.0118129	7.75211e-05	-0.0176737	-0.0164313
DNA-directed RNA polymerase II subunit RPB2 OS=Homo sapiens OX=9606 GN=POLR2B PE=1 SV=1	POLR2B	7170.6	7511	6626.1	6855	7257.9	6689	6533.7	6731.8	6327.7	6790.5	5939.3	6607.1	6671.1	6633.1	6175.8	6299.8	6145.2	5735.2	7102.57	6531.07	6933.97	6493.33	6445.63	6060.07	-0.121022	-0.0346596	-0.129381	-0.140018	-0.229007	-0.00835936	-0.0947216	0.0106372	-0.0889885	-0.0996256	0.11346	0.61335	0.11461	0.146364	0.0276291	0.857664	0.130434	0.882798	0.279719	0.13489	-0.114385	-0.00735794	-0.121719	-0.116854
Peroxisomal acyl-coenzyme A oxidase 1 OS=Homo sapiens OX=9606 GN=ACOX1 PE=1 SV=3	ACOX1	7321	8340.8	9341.1	7608.6	7761.4	8871.6	7443.5	7806.5	8652.2	7500.9	9035.8	8209.8	6977.5	7149.5	8343.9	7822.6	8729	10916	8334.3	7967.4	8080.53	7490.3	8248.83	9155.87	-0.064952	-0.0446105	-0.154038	-0.0148709	0.135635	-0.0890855	-0.109427	-0.139167	0.150506	0.289673	0.620281	0.737445	0.308699	0.912757	0.492086	0.441728	0.370573	0.286646	0.423971	0.175719	-0.0134718	-0.00590066	-0.0786307	-0.000589554
SEC23-interacting protein OS=Homo sapiens OX=9606 GN=SEC23IP PE=1 SV=1	SEC23IP	7645.8	7613.4	8678.3	8243.6	7599.9	8778.4	8780	8699.4	9720.2	7955.5	10709.7	8424.2	8257.7	8317.5	9687.6	9521	10510.6	12434.9	7979.17	9066.53	8207.3	8754.27	9029.8	10822.2	0.184313	0.0406696	0.133748	0.178456	0.439679	-0.0505647	0.0930786	-0.0447077	0.261223	0.305931	0.0858163	0.664618	0.254713	0.317102	0.0370677	0.613223	0.397613	0.790573	0.211574	0.101146	0.196557	0.00721593	0.0794396	0.0890141
Nck-associated protein 1 OS=Homo sapiens OX=9606 GN=NCKAP1 PE=1 SV=1	NCKAP1	9524.6	9700.8	10495.2	9951	9484.8	10425.2	9360.1	9410	9711.8	9512.3	10512.7	9607.5	9167.2	9093.8	9774.9	9434.3	9631.9	10746.4	9906.87	9493.97	9953.67	9345.3	9877.5	9937.53	-0.0614179	0.00679924	-0.0841879	-0.00428289	0.00445896	-0.02277	-0.0909871	-0.079905	0.00874185	0.0886468	0.264076	0.913256	0.202092	0.949618	0.954572	0.572518	0.154273	0.239024	0.913341	0.269104	-0.0355162	0.000267941	-0.0584642	-9.61564e-05
DNA-directed RNA polymerase II subunit RPB1 OS=Homo sapiens OX=9606 GN=POLR2A PE=1 SV=2	POLR2A	7046.4	7271.3	7825.2	7097.4	6931.3	7407.7	6850.3	6431	6713.3	6685.4	6438.3	6604.3	6165.9	5861.9	6148.2	5871.7	6101.3	6033.2	7380.97	6664.87	7145.47	6058.67	6576	6002.07	-0.147234	-0.0467815	-0.284809	-0.166599	-0.29835	-0.137576	-0.238028	-0.11821	-0.131751	-0.013541	0.0524247	0.432725	0.00626518	0.0294192	0.0046331	0.0184859	0.00313199	0.013425	0.00450302	0.661104	-0.188528	-0.0170185	-0.627454	-0.255125
Protein SON OS=Homo sapiens OX=9606 GN=SON PE=1 SV=4	SON	5714.8	5854.1	5808.7	5712.4	5758.1	5561.4	6185.1	6151	5907.7	5940.1	5514.6	5974	5823.5	5876.8	5747.1	6048.1	5964.1	5994.6	5792.53	6081.27	5677.3	5815.8	5809.57	6002.27	0.0701774	-0.0289895	0.00578322	0.00423612	0.051313	-0.0643942	0.0347727	0.0015471	0.0470769	0.0455298	0.040246	0.185776	0.697448	0.916931	0.0118056	0.0492462	0.120339	0.96936	0.267805	0.0142662	0.097917	-0.0211916	0.000905005	0.000159547
Signal recognition particle subunit SRP72 OS=Homo sapiens OX=9606 GN=SRP72 PE=1 SV=3	SRP72	6348.7	6408	7107.2	6684.6	6216.7	6822.3	7423.3	7148.6	7658.9	6770.7	7454	6836.3	7100.8	6894.6	7499.9	7713.2	8141.3	8906.9	6621.3	7410.27	6574.53	7165.1	7020.33	8253.8	0.162411	-0.010226	0.113872	0.084425	0.317944	-0.0485386	0.124098	0.0294473	0.233519	0.204072	0.0502739	0.885489	0.145588	0.288918	0.0185416	0.348163	0.0817089	0.633546	0.0400237	0.0498684	0.210916	-0.000540104	0.0952969	0.0455241
Nucleobindin-2 OS=Homo sapiens OX=9606 GN=NUCB2 PE=1 SV=3	NUCB2	16380.2	16555.7	18366.3	16694.5	15999.4	16975.4	16567.2	15594.9	16751.9	16883.9	16327	15539.3	15534.1	15034.8	15285.5	14887.8	15354.4	13812.8	17100.7	16304.7	16556.4	15284.8	16250.1	14685	-0.0687732	-0.0466663	-0.161961	-0.0736126	-0.219715	-0.0931873	-0.115294	-0.088348	-0.146102	-0.0577544	0.336327	0.47904	0.0493323	0.317271	0.0365843	0.0577521	0.0171636	0.0810226	0.0596233	0.278415	-0.0325461	-0.0149159	-0.211661	-0.036701
Pre-mRNA-splicing factor SYF1 OS=Homo sapiens OX=9606 GN=XAB2 PE=1 SV=2	XAB2	9073.2	8813.6	7910	8441.6	8795	7875.8	8186.9	8432.2	7527.9	8819.5	7084.6	8365.9	8448.3	8543.5	7511.2	7934.1	7549.8	6840.4	8598.93	8049	8370.8	8167.67	8090	7441.43	-0.0953482	-0.0387922	-0.0742337	-0.088018	-0.208577	0.0211144	-0.0354415	0.0137843	-0.120559	-0.134343	0.283256	0.63346	0.421901	0.463032	0.0719782	0.794344	0.65722	0.905613	0.347821	0.189124	-0.0522336	-0.00769174	-0.027822	-0.0294323
Nuclear pore complex protein Nup160 OS=Homo sapiens OX=9606 GN=NUP160 PE=1 SV=3	NUP160	4180.3	4173.8	4171.6	4036.5	4010.5	3967	4025.1	3947.6	3983.8	4062.4	4084.8	4070.7	3814.9	3799	3679.6	3631.6	3723.5	3755.5	4175.23	3985.5	4004.67	3764.5	4072.63	3703.53	-0.0670961	-0.0601747	-0.149399	-0.0358949	-0.172955	-0.0823025	-0.0892239	-0.113504	-0.13706	-0.0235559	0.00109048	0.00112754	0.000657646	0.000128964	0.000223378	0.0101527	0.00707506	0.0020421	0.000610316	0.341938	-0.198764	-0.177387	-0.475387	-0.139614
Eukaryotic translation initiation factor 3 subunit I OS=Homo sapiens OX=9606 GN=EIF3I PE=1 SV=1	EIF3I	8219.6	8632.5	7726.7	8170.6	8440.8	8062.4	8459.7	8864.2	8534.9	8539.3	8345.7	8602.5	8863.5	8963.3	8799.4	8619.7	8900.7	8220	8192.93	8619.6	8224.6	8875.4	8495.83	8580.13	0.0732408	0.00556544	0.115432	0.0523754	0.06662	0.0421912	0.109867	0.0630567	0.0142446	-0.0488121	0.214916	0.916874	0.0623456	0.329383	0.303152	0.126895	0.00598428	0.0139076	0.711286	0.219804	0.0489052	0.000209764	0.139118	0.0252606
Inactive ubiquitin carboxyl-terminal hydrolase 54 OS=Homo sapiens OX=9606 GN=USP54 PE=1 SV=4	USP54	7152	7327	8477.8	7437.1	7362.6	8269	6905	6794.8	7273.9	6675.2	7406.2	7036.5	6437.9	6301.1	7081.5	6843	6907.3	7572.6	7652.27	6991.23	7689.57	6606.83	7039.3	7107.63	-0.13034	0.00701515	-0.211928	-0.120455	-0.106518	-0.081588	-0.218943	-0.091473	0.0139373	0.10541	0.207724	0.944914	0.0951663	0.258996	0.317057	0.242916	0.0454504	0.24796	0.838638	0.209341	-0.088959	0.000172626	-0.216488	-0.070672
ATP-dependent RNA helicase DDX42 OS=Homo sapiens OX=9606 GN=DDX42 PE=1 SV=1	DDX42	9756.3	10328.6	11095.8	9760.6	9538.2	9925.2	10600.8	10597.8	10674	10675.6	10473.6	10103.1	9914.9	9610.4	10165.9	11341.3	10557.6	10696.4	10393.6	10624.2	9741.33	9897.07	10417.4	10865.1	0.0316634	-0.0934997	-0.0706179	0.00330905	0.0640106	-0.102281	0.0228817	-0.073927	0.0607016	0.134629	0.585005	0.181663	0.302588	0.957682	0.360489	0.0110415	0.471092	0.0884789	0.202424	0.0288838	0.00737252	-0.0692583	-0.0366612	6.21401e-05
Heterogeneous nuclear ribonucleoprotein H2 OS=Homo sapiens OX=9606 GN=HNRNPH2 PE=1 SV=1	HNRNPH2	4363.7	4373	4637.5	4611.9	4553.7	4577.6	4303.2	4016.9	4064.6	4512.4	3965.7	4295.8	4347.8	4196	3880.8	4100.4	4062.5	3449.4	4458.07	4128.23	4581.07	4141.53	4257.97	3870.77	-0.110894	0.0392654	-0.106253	-0.0662535	-0.203799	0.00464048	-0.145519	-0.0399997	-0.137545	-0.0975457	0.0590584	0.249311	0.126198	0.334559	0.0625294	0.939105	0.0337938	0.609127	0.216561	0.342833	-0.136257	0.0236871	-0.095516	-0.0315053
Succinyl-CoA:3-ketoacid coenzyme A transferase 1, mitochondrial OS=Homo sapiens OX=9606 GN=OXCT1 PE=1 SV=1	OXCT1	9714.2	9210.7	11085.5	10236.9	9035.6	10371.4	11025.1	10115.9	11286.2	10315.9	11859.7	10014.6	9631.7	9505.9	10452.8	10528.4	10840	12059.3	10003.5	10809.1	9881.3	9863.47	10730.1	11142.6	0.111742	-0.0177273	-0.0203333	0.101159	0.155582	-0.132075	-0.00260606	-0.121492	0.0544226	0.175915	0.291177	0.87047	0.836049	0.415254	0.193385	0.110398	0.974192	0.249627	0.606054	0.0819404	0.059876	-0.001068	-0.00158129	0.038611
Transducin beta-like protein 3 OS=Homo sapiens OX=9606 GN=TBL3 PE=1 SV=2	TBL3	6669.1	7031.5	6572	6357	6703.8	6360	6445	6634.3	6142	6532.9	5583.6	6622.3	6192.2	6023.1	5737.3	5729.4	5397.5	5125.7	6757.53	6407.1	6473.6	5984.2	6246.27	5417.53	-0.0768252	-0.0619285	-0.175338	-0.113503	-0.318861	-0.0985131	-0.11341	-0.0618358	-0.205358	-0.143522	0.155043	0.192003	0.0159832	0.229169	0.00390308	0.0964177	0.0495452	0.504585	0.0918665	0.0610735	-0.0621937	-0.0443837	-0.314966	-0.072624
Serine/threonine-protein phosphatase 2A 65 kDa regulatory subunit A beta isoform OS=Homo sapiens OX=9606 GN=PPP2R1B PE=1 SV=3	PPP2R1B	4105.7	4186.1	3765.1	4040.9	4323.6	3995.6	3406.3	3640.9	3467.8	3690.6	3576.4	3944.6	3670.8	3854.4	3571.4	3205.5	3176.7	2921.1	4018.97	3505	4120.03	3698.87	3737.2	3101.1	-0.19741	0.0358314	-0.119741	-0.104867	-0.374045	0.0776689	-0.155573	-0.0148745	-0.269178	-0.254303	0.0249308	0.573008	0.105171	0.170382	0.00432324	0.148914	0.0331312	0.793193	0.0108489	0.00819465	-0.316501	0.00866545	-0.11712	-0.0805983
Cold shock domain-containing protein E1 OS=Homo sapiens OX=9606 GN=CSDE1 PE=1 SV=2	CSDE1	14182.1	15004.6	14264.9	14067.9	15154.1	15280.4	15511.7	15957.7	16305	15152.4	15032	16288.5	16340	15929.4	16947.5	15614.3	16126.7	16316.4	14483.9	15924.8	14834.1	16405.6	15491	16019.1	0.136828	0.0344738	0.179744	0.0969804	0.145349	0.042916	0.145271	0.0827641	0.0483689	-0.0343952	0.0143639	0.493431	0.00822867	0.102903	0.0101783	0.268372	0.0317374	0.13994	0.307379	0.34644	0.252138	0.0105757	0.374708	0.0957751
Ran GTPase-activating protein 1 OS=Homo sapiens OX=9606 GN=RANGAP1 PE=1 SV=1	RANGAP1	8324.9	8439.8	8236	7879.4	7997.8	7816.3	7510.2	7499.7	7479.9	7808	7457.2	7757.7	7251.5	7181.9	6963.7	6431.7	6469.8	5759.5	8333.57	7496.6	7897.83	7132.37	7674.3	6220.33	-0.152698	-0.0774772	-0.224553	-0.118899	-0.421942	-0.0718556	-0.147076	-0.105654	-0.303043	-0.197389	0.000149755	0.00537975	0.000331431	0.00608793	0.000890281	0.0139239	0.00166923	0.0178428	0.00470005	0.020818	-0.584011	-0.175814	-0.781357	-0.263424
ATP-dependent RNA helicase DHX29 OS=Homo sapiens OX=9606 GN=DHX29 PE=1 SV=2	DHX29	8800.1	8606.5	9138.7	8816.7	8967.8	8821.3	9642.3	9289.7	9669	9010.9	9615.9	8870.2	9528.5	9272.3	9362	9292	9432.9	9073.6	8848.43	9533.67	8868.6	9387.6	9165.67	9266.17	0.107609	0.00328434	0.0853343	0.0508178	0.0665506	-0.0222748	0.08205	0.0345166	0.0157328	-0.0187837	0.025719	0.907641	0.0354505	0.31538	0.0896791	0.36609	0.00448349	0.408782	0.709867	0.398765	0.171071	0.000138224	0.123767	0.0254682
Receptor of activated protein C kinase 1 OS=Homo sapiens OX=9606 GN=RACK1 PE=1 SV=3	RACK1	11117	11310.5	11461.2	11489.2	11453.6	11539.4	11767.7	11643.6	11803.1	11461.1	11882.1	11938.1	10979.6	11084.3	11223.2	10730.1	11095.4	10854.5	11296.2	11738.1	11494.1	11095.7	11760.4	10893.3	0.0553612	0.0250475	-0.0258411	0.0580994	-0.0523963	-0.0812023	-0.0508886	-0.0839405	-0.110496	-0.0265552	0.0162567	0.126293	0.175777	0.0618771	0.0512261	0.00168169	0.005986	0.0161516	0.00936684	0.190013	0.0990394	0.0225082	-0.019511	0.0702114
Cytoplasmic aconitate hydratase OS=Homo sapiens OX=9606 GN=ACO1 PE=1 SV=3	ACO1	7509.4	7260.1	6720.9	7320.6	7133.2	7107.2	7320.7	7455.9	7259.7	7099	6823.7	7043.9	7863.4	7492.7	7398.8	7335.5	7276.5	7128.9	7163.47	7345.43	7187	7584.97	6988.87	7246.97	0.0361897	0.00473176	0.0824849	-0.0355994	0.0167193	0.0462952	0.0777532	0.118084	0.0523187	-0.0657656	0.49022	0.927271	0.196832	0.519321	0.746112	0.193019	0.0642835	0.0224544	0.0683528	0.0940328	0.0112046	0.000155169	0.0582265	-0.0101303
60S ribosomal protein L4 OS=Homo sapiens OX=9606 GN=RPL4 PE=1 SV=5	RPL4	14550.7	14537.6	17343.6	14480	13991.6	16085.4	15424.6	15462.2	17970.6	14487.4	20679.7	15465.4	13131.3	13717.7	15948	13823.6	15272.3	19638.8	15477.3	16285.8	14852.3	14265.7	16877.5	16244.9	0.0734608	-0.0594642	-0.117607	0.124947	0.069833	-0.191067	-0.0581424	-0.242554	-0.0551144	0.18744	0.555172	0.608841	0.393303	0.548009	0.718167	0.168262	0.611349	0.282446	0.819585	0.366849	0.0187745	-0.0128143	-0.0476628	0.0326378
Squamous cell carcinoma antigen recognized by T-cells 3 OS=Homo sapiens OX=9606 GN=SART3 PE=1 SV=1	SART3	9390.9	9212.5	10897.7	9900.3	9017.2	10528.4	10085.9	9414.9	10764	9760.6	11470.7	9792.3	9521.6	9408.6	10594.7	10644.8	11220.6	12395.4	9833.7	10088.3	9815.3	9841.63	10341.2	11420.3	0.0368721	-0.00270198	0.00116342	0.0725974	0.21579	-0.0357086	0.0038654	-0.0714339	0.143193	0.214627	0.719878	0.980038	0.990911	0.549604	0.0993852	0.673066	0.96589	0.503062	0.230921	0.0688827	0.00526316	-2.3661e-05	4.61342e-06	0.0188717
Elongation factor 1-delta OS=Homo sapiens OX=9606 GN=EEF1D PE=1 SV=5	EEF1D	8119.2	7806.3	8346.4	8838.5	9232.6	8911	11187.9	11201.1	11185.9	9716.1	10352.7	10273.4	11887.1	13051.7	12311.2	11886.8	13279.9	11496	8090.63	11191.6	8994.03	12416.7	10114.1	12220.9	0.468096	0.152716	0.617953	0.322039	0.595026	0.149857	0.465238	0.295915	0.272987	-0.0229274	3.84053e-05	0.0103071	0.000321083	0.00134992	0.00184484	0.0227684	0.000692094	0.00430937	0.0217756	0.774766	2.06693	0.303425	2.15875	0.924152
ATP-dependent RNA helicase DDX54 OS=Homo sapiens OX=9606 GN=DDX54 PE=1 SV=2	DDX54	5012.3	5501.7	5129.5	5009.6	5127.4	4870.6	5708.1	5599.2	5295.4	5326.3	4741.1	5237.9	4835.4	4820.6	4420.6	4971.6	4520.9	4354.5	5214.5	5534.23	5002.53	4692.2	5101.77	4615.67	0.0858545	-0.05987	-0.152264	-0.031532	-0.17599	-0.238119	-0.0923944	-0.120732	-0.144458	-0.0237255	0.171869	0.268627	0.0597853	0.655662	0.0642322	0.0101353	0.115517	0.145818	0.133921	0.755008	0.0656618	-0.0341768	-0.186281	-0.00578045
60 kDa SS-A/Ro ribonucleoprotein OS=Homo sapiens OX=9606 GN=RO60 PE=1 SV=2	RO60	10656.7	10200.2	9690	10358.5	10246	9646.5	11310.1	10861.7	10580.8	10373.7	9829.2	9877.9	11763.7	11231.9	10695.5	12815.1	12170	11759.9	10182.3	10917.5	10083.7	11230.4	10026.9	12248.3	0.100583	-0.0140431	0.141342	-0.022183	0.266522	0.0407581	0.155385	0.163525	0.288705	0.12518	0.104135	0.795504	0.0653931	0.66133	0.00761007	0.45043	0.0390617	0.0272999	0.00325664	0.0794641	0.0988136	-0.00139529	0.167415	-0.00398367
Asparagine--tRNA ligase, cytoplasmic OS=Homo sapiens OX=9606 GN=NARS1 PE=1 SV=1	NARS1	10745.9	10221.2	10271.2	10646.8	10479.2	10695.5	10214.3	10395.1	10557.5	9962.2	11292.1	10111	10836.4	11080.6	11102	10645.8	11308.4	11748.2	10412.8	10389	10607.2	11006.3	10455.1	11234.1	-0.00330128	0.0266859	0.0799805	0.00585342	0.109535	0.0832818	0.0532946	0.0741271	0.103682	0.0295549	0.908448	0.339884	0.0340773	0.929993	0.0854654	0.00914756	0.0205758	0.268401	0.214698	0.529771	-0.000137663	0.0125069	0.117374	0.000184501
Heterogeneous nuclear ribonucleoprotein A3 OS=Homo sapiens OX=9606 GN=HNRNPA3 PE=1 SV=2	HNRNPA3	28627.5	29316.3	30747.7	29821.6	28621	29555.5	31401	29647.9	30881.4	30438.8	28768	29976.7	29816	29472.9	30371.5	31370.2	31997.2	29728.8	29563.8	30643.4	29332.7	29886.8	29727.8	31032.1	0.0517446	-0.0113235	0.0156751	0.00798097	0.0699264	-0.0360695	0.0269986	0.00769412	0.0619455	0.0542513	0.254677	0.765147	0.658263	0.847351	0.18593	0.263487	0.284183	0.791579	0.195435	0.189432	0.0307368	-0.00131641	0.0028466	0.000574124
Glutamine--tRNA ligase OS=Homo sapiens OX=9606 GN=QARS PE=1 SV=1	QARS	6420	6920.6	6369.1	6391.8	7075.3	6601.4	6467.7	6972.3	6878.5	6600.3	6558.3	7122	6985	7179.8	7099.8	6467	6697.4	6760.6	6569.9	6772.83	6689.5	7088.2	6760.2	6641.67	0.0438881	0.026027	0.109548	0.0411945	0.0156739	0.0656598	0.0835209	0.0683534	-0.0255206	-0.093874	0.435577	0.678519	0.0485977	0.493236	0.734447	0.128451	0.130348	0.159224	0.588981	0.0133949	0.0158407	0.00438393	0.143879	0.0126444
Nuclear cap-binding protein subunit 1 OS=Homo sapiens OX=9606 GN=NCBP1 PE=1 SV=1	NCBP1	5222	5115.8	5510	5158.6	4961.6	5307	5011.5	4873.2	5139.2	4983.2	5439.9	5043.5	4806.8	4731.4	5029	5101.6	4919.1	5765	5282.6	5007.97	5142.4	4855.73	5155.53	5261.9	-0.0770232	-0.0388063	-0.121559	-0.0351265	-0.00566434	-0.0445358	-0.0827526	-0.0864325	0.0294622	0.115895	0.122484	0.415539	0.0446518	0.530846	0.945145	0.265879	0.0993676	0.150398	0.736007	0.209783	-0.0702391	-0.0148003	-0.164124	-0.0096609
Calcium-binding mitochondrial carrier protein Aralar1 OS=Homo sapiens OX=9606 GN=SLC25A12 PE=1 SV=2	SLC25A12	5241.6	5165	4800.6	5067.5	5185.9	4737.9	5331.9	5172.3	4791.1	5180.9	4404.4	5092.5	5150.4	5179.7	4638.2	5112	5034.3	4619.6	5069.07	5098.43	4997.1	4989.43	4892.6	4921.97	0.00833386	-0.020629	-0.0228442	-0.0511188	-0.0424853	-0.031178	-0.00221512	0.0282746	0.00863355	-0.0196411	0.895713	0.725434	0.738288	0.563565	0.511953	0.670753	0.973998	0.764467	0.923986	0.786512	0.00039862	-0.00287573	-0.00301027	-0.0127315
Coatomer subunit delta OS=Homo sapiens OX=9606 GN=ARCN1 PE=1 SV=1	ARCN1	14813.5	14204.1	14053.5	14455.3	14521.6	14203.1	14918.3	14852.8	14693.7	14397	14435.7	14431.1	15535.3	15525.9	14829.3	14778.8	14783.9	14141.3	14357	14821.6	14393.3	15296.8	14421.3	14568	0.0459435	0.00364307	0.0914754	0.00644022	0.0210452	0.0455318	0.0878323	0.0850351	0.0146049	-0.0704302	0.126988	0.892336	0.0463323	0.79616	0.540238	0.122278	0.023386	0.0201189	0.530057	0.0826873	0.0411763	0.000180228	0.122039	0.000637581
Protein polybromo-1 OS=Homo sapiens OX=9606 GN=PBRM1 PE=1 SV=1	PBRM1	8804.5	8931.4	8582.5	8403.2	8542.5	8235.4	7968	7877.7	7322.8	8276.9	7137.6	8014.6	7913.8	7469.5	7252.2	7623.5	7332.6	6691.6	8772.8	7722.83	8393.7	7545.17	7809.7	7215.9	-0.183907	-0.0637305	-0.217485	-0.16777	-0.281858	-0.0335775	-0.153754	-0.0497144	-0.114088	-0.0643734	0.0096932	0.0486065	0.00503841	0.0551779	0.00607179	0.560679	0.0166025	0.540393	0.24934	0.38408	-0.370303	-0.0836976	-0.499716	-0.211094
Lupus La protein OS=Homo sapiens OX=9606 GN=SSB PE=1 SV=2	SSB	17511.6	17912.5	16660.7	17656.1	18394.1	17654.8	16702.8	16360.7	15630.4	16800.8	16038.7	16325.7	17434.3	17404.4	16469.4	17608.8	16933.3	15826.4	17361.6	16231.3	17901.7	17102.7	16388.4	16789.5	-0.0971214	0.044194	-0.0216758	-0.0832249	-0.0483406	0.0754455	-0.0658698	0.0615491	0.0348843	-0.0266648	0.0806448	0.290391	0.622701	0.0867728	0.420083	0.123419	0.11726	0.138629	0.516998	0.633885	-0.106195	0.0237329	-0.00445915	-0.0883529
Acetyl-CoA acetyltransferase, mitochondrial OS=Homo sapiens OX=9606 GN=ACAT1 PE=1 SV=1	ACAT1	12574.5	12465.8	16452.3	14771.3	12291.8	15121.1	15509.1	13521.8	15915.1	14274.5	17547.6	13010.6	12744.8	12062.7	14530.6	15183.1	16046.7	17697.1	13830.9	14982	14061.4	13112.7	14944.2	16309	0.115339	0.0238487	-0.0769268	0.111697	0.237774	-0.192265	-0.100775	-0.188624	0.126076	0.314701	0.487046	0.891389	0.657809	0.586173	0.174827	0.147611	0.457629	0.299851	0.42556	0.0373604	0.0360353	0.00119083	-0.013993	0.0259109
General transcription factor 3C polypeptide 1 OS=Homo sapiens OX=9606 GN=GTF3C1 PE=1 SV=4	GTF3C1	6030.3	6093.2	5535.7	5851.1	6047.9	5643.6	5644.2	5659.7	5211.7	5915.4	4979.5	5749.7	5842.7	5619.4	5389.3	5489.8	5189.9	4652.2	5886.4	5505.2	5847.53	5617.13	5548.2	5110.63	-0.0965906	-0.0095574	-0.0675515	-0.0853658	-0.203883	0.0290391	-0.0579941	0.0178143	-0.118518	-0.136332	0.17193	0.86309	0.28732	0.373602	0.0619754	0.599735	0.259214	0.838327	0.311882	0.142328	-0.0738577	-0.000611135	-0.0365882	-0.0365016
Dihydrolipoyllysine-residue acetyltransferase component of pyruvate dehydrogenase complex, mitochondrial OS=Homo sapiens OX=9606 GN=DLAT PE=1 SV=3	DLAT	7622	7881.3	9138.8	8075.8	7859.9	8581.2	8477.4	8253.5	9223.6	8106.5	9306.4	8516.2	7761.2	7997.5	8752.4	8858.4	9491.3	10236.5	8214.03	8651.5	8172.3	8170.37	8643.03	9528.73	0.0748595	-0.00734864	-0.00768998	0.0734469	0.214194	-0.0825495	-0.000341341	-0.0811369	0.140747	0.221884	0.472888	0.93929	0.941136	0.504706	0.0992753	0.314592	0.996054	0.364004	0.171032	0.0525567	0.0243474	-0.000199884	-0.000202614	0.0218109
Atlastin-3 OS=Homo sapiens OX=9606 GN=ATL3 PE=1 SV=1	ATL3	12997.1	12611.6	14044.6	12999.8	12298.6	13404	13701.7	13332.6	14050	13580.9	14049.6	13358.7	13182.5	12913.5	13054.9	13180.5	13059.2	13604.4	13217.8	13694.8	12900.8	13050.3	13663.1	13281.4	0.0511463	-0.0350179	-0.0183955	0.0478029	0.00692518	-0.0695417	0.0166224	-0.0661984	-0.0408777	0.0253206	0.372642	0.586257	0.719921	0.400773	0.896475	0.0435338	0.675939	0.0482426	0.219252	0.27445	0.0219268	-0.00812107	-0.00262531	0.0189826
DNA-directed RNA polymerase I subunit RPA1 OS=Homo sapiens OX=9606 GN=POLR1A PE=1 SV=2	POLR1A	6665.4	6817.8	5964	6255.1	6510.4	5885.5	7130.4	7129.7	6401.9	6904.6	5516.2	6860.1	6719.6	6666.7	6007.6	5924.2	5587	4687.7	6482.4	6887.33	6217	6464.63	6426.97	5399.63	0.0874175	-0.0603095	-0.0039595	-0.0123901	-0.263667	-0.091377	0.05635	0.00843055	-0.251277	-0.259707	0.321015	0.45275	0.961804	0.92114	0.0751973	0.274013	0.444402	0.944659	0.154603	0.0702889	0.0431383	-0.020755	-6.6968e-05	-0.000442007
Heterogeneous nuclear ribonucleoprotein A1-like 2 OS=Homo sapiens OX=9606 GN=HNRNPA1L2 PE=2 SV=2	HNRNPA1L2	58.8	66.9	53.7	46.5	54	66.7	55	59.3	53.6	52.7	49.6	48.8	49.3	48	53.5	48.3	57.1	60.5	59.8	55.9667	55.7333	50.2667	50.3667	55.3	-0.0955777	-0.101605	-0.250543	-0.247676	-0.112866	-0.154966	-0.148938	-0.00286723	0.13481	0.137677	0.413893	0.594324	0.0850383	0.0789579	0.442876	0.0752986	0.422519	0.963286	0.266613	0.276299	-0.0366169	-0.0229604	-0.268178	-0.273089
Non-specific lipid-transfer protein OS=Homo sapiens OX=9606 GN=SCP2 PE=1 SV=2	SCP2	7557.2	8129.6	10756.3	8321.9	7591.3	9690.1	8110.1	7692.6	9582.9	7577	10958.4	8197.2	6705.6	7033.4	8610.8	7730.8	8859	11396.4	8814.37	8461.87	8534.43	7449.93	8910.87	9328.73	-0.058881	-0.0465615	-0.242629	0.0157088	0.0818243	-0.183748	-0.196068	-0.258338	0.0661154	0.324454	0.77253	0.821356	0.300052	0.949502	0.743151	0.285391	0.271538	0.288319	0.7946	0.202296	-0.00659966	-0.00397954	-0.126847	0.000353515
Adipocyte plasma membrane-associated protein OS=Homo sapiens OX=9606 GN=APMAP PE=1 SV=2	APMAP	5117.5	5140.3	5334.1	5398.8	5049.1	5150.1	5484.2	5155.1	5214.5	5392.2	5363.8	5046	5151	4911.9	4993.7	5374.2	5467.5	5557.8	5197.3	5284.6	5199.33	5018.87	5267.33	5466.5	0.0240319	0.000564313	-0.0504007	0.0193104	0.0728551	-0.0744327	-0.050965	-0.0697111	0.0535447	0.123256	0.515026	0.987759	0.143386	0.620023	0.0361507	0.0972098	0.223446	0.131368	0.180647	0.00702766	0.00692531	3.01852e-06	-0.0425127	0.00400869
Plakophilin-3 OS=Homo sapiens OX=9606 GN=PKP3 PE=1 SV=1	PKP3	9758.3	7893.7	7026.8	9155.1	8133.9	7130.4	9980.4	10100.2	8141	8518.3	6644.7	10008.2	7133.5	11601.2	6508.2	9479.9	7513.9	6456.2	8226.27	9407.2	8139.8	8414.3	8390.4	7816.67	0.193528	-0.0152445	0.0326054	0.0285018	-0.0736843	-0.160922	0.0478499	0.00410367	-0.102186	-0.10629	0.3136	0.934959	0.921602	0.902908	0.74955	0.595605	0.880028	0.990444	0.685341	0.760621	0.0974651	-0.000445249	0.00115608	0.00126424
Vimentin OS=Homo sapiens OX=9606 GN=VIM PE=1 SV=4	VIM	8878.2	8383.1	8535.1	8978.6	8705	8135.1	9739.3	9029.9	8984	9230.2	6751.9	9246.3	8100.9	8240.8	7621.1	6576.5	6055.3	5363.7	8598.8	9251.07	8606.23	7987.6	8409.47	5998.5	0.105484	0.00124662	-0.106373	-0.032121	-0.519534	-0.211858	-0.10762	-0.0742522	-0.487413	-0.41316	0.0839618	0.980671	0.062119	0.833036	0.00239951	0.0148572	0.117866	0.645623	0.0553215	0.00751816	0.113493	1.05669e-05	-0.128369	-0.00254837
Asparagine synthetase [glutamine-hydrolyzing] OS=Homo sapiens OX=9606 GN=ASNS PE=1 SV=4	ASNS	10477.3	9277.1	8582.2	10000.8	8604.6	8430	10257.6	9453	9220.3	9707.9	10507.6	8469.5	9871.8	8969	9029.7	8374.2	8110.9	8284.5	9445.53	9643.63	9011.8	9290.17	9561.67	8256.53	0.0299445	-0.067817	-0.0239278	0.0176299	-0.194096	-0.0538723	0.0438892	-0.0415576	-0.211726	-0.170168	0.771168	0.591166	0.816067	0.893071	0.100494	0.455806	0.654245	0.702141	0.0944383	0.0265549	0.00337928	-0.0154819	-0.0021122	0.000865876
FAS-associated factor 2 OS=Homo sapiens OX=9606 GN=FAF2 PE=1 SV=2	FAF2	5618.8	5819.8	5900.3	5845.4	5956.7	5831.7	6170.7	6362.5	6126.2	5946.1	5865.9	6223.1	6070.2	6297.8	6063.7	6345	6539.4	6016.5	5779.63	6219.8	5877.93	6143.9	6011.7	6300.3	0.10589	0.024331	0.0881768	0.056795	0.124443	-0.0177135	0.0638457	0.0313817	0.0676475	0.0362658	0.0164714	0.34825	0.0327988	0.165061	0.0402761	0.512565	0.0371893	0.375814	0.197753	0.411909	0.188831	0.0111463	0.130867	0.0444339
COP9 signalosome complex subunit 4 OS=Homo sapiens OX=9606 GN=COPS4 PE=1 SV=1	COPS4	7053	6656.2	7458.9	7448.1	6807.2	7576.2	7401.5	7259.5	7931.2	6954.2	9485.8	7242.2	7240.4	7640.7	8331.5	8210.2	8869.3	10514.2	7056.03	7530.73	7277.17	7737.53	7894.07	9197.9	0.093933	0.0445195	0.133016	0.161911	0.382447	0.0390834	0.0884969	-0.028895	0.220536	0.249431	0.199263	0.541916	0.158752	0.371353	0.0414911	0.613936	0.311415	0.864627	0.283505	0.125418	0.065807	0.0118452	0.106317	0.0696564
Structural maintenance of chromosomes protein 4 OS=Homo sapiens OX=9606 GN=SMC4 PE=1 SV=2	SMC4	10818.4	10279	10319.3	10410.6	9878.9	10257.2	10045.7	10127.5	10595.9	9983	10743.1	10425.7	10040.2	10240.9	10559.6	8732.3	8977.2	8985.8	10472.2	10256.4	10182.2	10280.2	10383.9	8898.43	-0.0300494	-0.0405151	-0.0266961	-0.0122161	-0.234946	0.00335327	0.013819	-0.01448	-0.22273	-0.20825	0.426064	0.284105	0.45104	0.768647	0.0012153	0.921866	0.677286	0.717814	0.00323262	0.00131888	-0.0111341	-0.0221423	-0.00923113	-0.00139597
SUMO-activating enzyme subunit 2 OS=Homo sapiens OX=9606 GN=UBA2 PE=1 SV=2	UBA2	6755.3	6886.9	5943.8	6807.3	6726.2	6512.2	6447.3	6639.5	6129.1	6523.3	6104.1	6545.4	7062.5	6886.8	6473.6	6772.5	6528.7	5795.3	6528.67	6405.3	6681.9	6807.63	6390.93	6365.5	-0.0275222	0.03347	0.060365	-0.0307617	-0.0365145	0.0878872	0.0268949	0.0911267	-0.0057528	-0.0968795	0.727744	0.644671	0.461285	0.6961	0.715	0.154299	0.555122	0.138984	0.941717	0.265249	-0.00379865	0.00638145	0.0202845	-0.00483969
Perilipin-3 OS=Homo sapiens OX=9606 GN=PLIN3 PE=1 SV=3	PLIN3	6522.6	6862.7	5810.1	6389.6	7088.6	6432.7	6109.6	6767.7	6106.9	6327.3	5606.1	6998	6928.7	7313.6	6748	6568.5	6764	5844.3	6398.47	6328.07	6636.97	6996.77	6310.47	6392.27	-0.0159614	0.0527978	0.128962	-0.0199795	-0.00139862	0.144924	0.0761644	0.148942	0.0185809	-0.130361	0.862086	0.568023	0.164536	0.870795	0.988867	0.0724922	0.269612	0.189875	0.875433	0.137017	-0.00102871	0.0129689	0.101073	-0.00120045
26S proteasome regulatory subunit 6B OS=Homo sapiens OX=9606 GN=PSMC4 PE=1 SV=2	PSMC4	14350.9	15007.8	13651.1	13588.8	14691.4	13997.2	13837.7	14703.5	13838.8	13690.9	13735.5	14340	14261.9	14483.4	14292.3	14025.9	14194.5	14502.1	14336.6	14126.7	14092.5	14345.9	13922.1	14240.8	-0.0212818	-0.0247788	0.000932205	-0.0423226	-0.00966935	0.022214	0.025711	0.0432548	0.0326533	-0.0106016	0.688295	0.655282	0.982531	0.403546	0.829135	0.500943	0.484412	0.127037	0.27384	0.536896	-0.00345245	-0.00454868	7.13494e-06	-0.0166796
Ubiquitin carboxyl-terminal hydrolase 15 OS=Homo sapiens OX=9606 GN=USP15 PE=1 SV=3	USP15	6918.7	7295.2	6898.5	7014.6	7289.8	7148.5	8074.9	8274.5	8261.7	7633.1	7504.5	7944.8	8478.1	8564.3	8483.8	8517.2	8739.1	7949.4	7037.47	8203.7	7150.97	8508.73	7694.13	8401.9	0.221219	0.0230821	0.273888	0.128703	0.255659	0.0526696	0.250806	0.145186	0.126957	-0.0182288	0.00127108	0.495415	0.000368386	0.023258	0.00704466	0.012235	8.64519e-05	0.00366457	0.0581389	0.675236	0.640611	0.00704075	0.940449	0.210227
Coatomer subunit epsilon OS=Homo sapiens OX=9606 GN=COPE PE=1 SV=3	COPE	7998.5	7038	6928.1	8658.4	8137	7312.3	8534.6	8209	7638.6	8262.6	6953.8	7952.5	9483	10297.7	8283.1	8914.1	8830.7	6338.1	7321.53	8127.4	8035.9	9354.6	7722.97	8027.63	0.150648	0.134314	0.35353	0.0770093	0.132829	0.202882	0.219216	0.276521	0.0558196	-0.220701	0.133597	0.240548	0.039769	0.484026	0.481528	0.128087	0.134422	0.0818963	0.760336	0.266273	0.131697	0.0831131	0.495103	0.0242681
Guanine nucleotide-binding protein G(s) subunit alpha isoforms short OS=Homo sapiens OX=9606 GN=GNAS PE=1 SV=1	GNAS	7666.2	7320.5	7021.4	7986.4	7732.8	7058.6	7364.3	7043.8	6684.2	7457.9	6405.9	6938.9	7604.7	7581.1	6710.6	7711.6	7245.8	6260	7336.03	7030.77	7592.6	7298.8	6934.23	7072.47	-0.0613182	0.0495938	-0.00734091	-0.0812638	-0.0527867	0.0539773	-0.0569347	0.0739229	0.0284771	-0.0454458	0.322559	0.484862	0.919994	0.32249	0.602418	0.490804	0.507334	0.437183	0.805226	0.685427	-0.0301312	0.0155914	-0.00026585	-0.0399398
Serine/threonine-protein phosphatase PP1-gamma catalytic subunit OS=Homo sapiens OX=9606 GN=PPP1CC PE=1 SV=1	PPP1CC	523	512.6	331.9	414.1	493.9	357.2	343.7	367.7	283.7	373	216.9	404.2	383.9	386	286.8	315.1	246.6	172.4	455.833	331.7	421.733	352.233	331.367	244.7	-0.458627	-0.112175	-0.371975	-0.460078	-0.897492	0.0866524	-0.2598	0.088103	-0.437414	-0.525517	0.137022	0.66733	0.21372	0.216457	0.0471102	0.644118	0.247768	0.769499	0.28981	0.11048	-0.395891	-0.0197046	-0.249281	-0.305781
Serine/threonine-protein phosphatase PP1-alpha catalytic subunit OS=Homo sapiens OX=9606 GN=PPP1CA PE=1 SV=1	PPP1CA	2114.2	2030.1	2442.8	2158.6	2062.1	2350.4	1985.9	2005	2229.1	1973.8	2451.1	2005.5	1885.7	1932.7	2096.6	1985.4	2085.8	2682.7	2195.7	2073.33	2190.37	1971.67	2143.47	2251.3	-0.0827289	-0.00350855	-0.155265	-0.034735	0.0360774	-0.0725364	-0.151757	-0.12053	0.0708123	0.191343	0.455258	0.97365	0.187806	0.805907	0.835821	0.370684	0.108383	0.361279	0.706623	0.285159	-0.028272	-4.06887e-05	-0.112768	-0.00325518
3-hydroxyacyl-CoA dehydrogenase type-2 OS=Homo sapiens OX=9606 GN=HSD17B10 PE=1 SV=3	HSD17B10	6331.5	6552.8	6622.2	6546.9	6413.8	6461.5	6512.3	6498.1	6489.7	6413.3	6383.5	6506.1	6462.2	6362.7	6347.5	6577.1	6821.9	6619.9	6502.17	6500.03	6474.07	6390.8	6434.3	6672.97	-0.00047342	-0.00624831	-0.024924	-0.0151373	0.0374078	-0.0244506	-0.0186757	-0.00978666	0.0525451	0.0623318	0.9818	0.784108	0.305015	0.514923	0.21385	0.0404537	0.191294	0.446201	0.0468527	0.0279261	-3.77646e-06	-0.000659973	-0.0128528	-0.00436345
5'-nucleotidase domain-containing protein 2 OS=Homo sapiens OX=9606 GN=NT5DC2 PE=1 SV=1	NT5DC2	7080.1	6882.1	7290.3	6939	6536.1	6495.8	5958.3	5665	5527.6	6274	6199.3	5955.1	5692.2	5807.2	5328.5	5095.5	5062.2	4506	7084.17	5716.97	6656.97	5609.3	6142.8	4887.9	-0.309348	-0.0897332	-0.336777	-0.205702	-0.535383	-0.0274291	-0.247044	-0.131076	-0.329682	-0.198606	0.00139513	0.0811489	0.00137741	0.00347187	0.000612835	0.605278	0.00658598	0.0370864	0.00422741	0.0394768	-0.883309	-0.0978736	-0.963499	-0.50591
Phenylalanine--tRNA ligase alpha subunit OS=Homo sapiens OX=9606 GN=FARSA PE=1 SV=3	FARSA	7435.3	8017.1	7580.9	7481.9	7954.1	7470.1	7495.5	7854.5	7711.1	7736	7222.4	7551.6	8101.1	7984	7891.4	7694.5	7602.5	7216	7677.77	7687.03	7635.37	7992.17	7503.33	7504.33	0.00174021	-0.00798928	0.0579	-0.0331551	-0.0329628	0.0561597	0.0658892	0.091055	0.000192261	-0.0908628	0.965873	0.866468	0.164505	0.491273	0.489454	0.0647858	0.104601	0.0392637	0.996427	0.0371169	2.62422e-05	-0.000497313	0.0453832	-0.0102342
Serine/threonine-protein phosphatase PP1-beta catalytic subunit OS=Homo sapiens OX=9606 GN=PPP1CB PE=1 SV=3	PPP1CB	10838.5	11106	10620.7	10930.4	11326.8	10956.1	10034	9912.6	9869	10236.9	10121.8	10274.3	10247.6	10381.4	10214.7	10118.9	10326.3	9675.3	10855.1	9938.53	11071.1	10281.2	10211	10040.2	-0.127264	0.02843	-0.0783552	-0.0882444	-0.112585	0.0489085	-0.106785	0.00988918	-0.0243409	-0.0342301	0.00352305	0.318997	0.0184086	0.0120423	0.0266222	0.00846478	0.00459205	0.363723	0.435657	0.291701	-0.312188	0.0141073	-0.135945	-0.169367
Apoptosis-inducing factor 1, mitochondrial OS=Homo sapiens OX=9606 GN=AIFM1 PE=1 SV=1	AIFM1	7023.1	6949.8	7823.8	7149.1	6987.1	7369	6987.6	6661.6	7156.7	6829.7	7758.9	7125.8	6368.6	6615.5	6731.9	6825	6965.6	7853.4	7265.57	6935.3	7168.4	6572	7238.13	7214.67	-0.067117	-0.0194242	-0.144743	-0.00545764	-0.0101426	-0.0776258	-0.125319	-0.139285	-0.00468494	0.1346	0.354111	0.763007	0.0816611	0.947531	0.91078	0.114451	0.0179556	0.086307	0.958398	0.131117	-0.0302604	-0.00228179	-0.157478	-0.000127744
Protein ELYS OS=Homo sapiens OX=9606 GN=AHCTF1 PE=1 SV=3	AHCTF1	5184.1	5411.3	5106	5312.3	5215.3	5013.5	4904.1	4830.4	4696.6	4915.3	4538.1	4976.4	4570	4571.7	4464.4	4375.4	4376.6	4078.7	5233.8	4810.37	5180.37	4535.37	4809.93	4276.9	-0.121712	-0.0148046	-0.20664	-0.121842	-0.291293	-0.0849277	-0.191835	-0.0847977	-0.169451	-0.0846537	0.0182455	0.695579	0.0020654	0.0618792	0.00208749	0.0173997	0.00244697	0.124469	0.0344611	0.0700338	-0.211638	-0.00233399	-0.554827	-0.14724
Annexin A4 OS=Homo sapiens OX=9606 GN=ANXA4 PE=1 SV=4	ANXA4	7277.3	7358.9	5901.7	7333.5	8076.5	6687.8	6534.5	7082.2	6272.7	7122.2	5872.3	7117	7823.5	8322.4	7239.4	7381.7	7396.2	6129.7	6845.97	6629.8	7365.93	7795.1	6703.83	6969.2	-0.0462889	0.105614	0.187313	-0.030268	0.0257388	0.233602	0.0816992	0.217581	0.0560068	-0.161574	0.703987	0.448875	0.16941	0.832446	0.854949	0.0414893	0.446472	0.104003	0.676586	0.189845	-0.00705605	0.0367405	0.14443	-0.00241066
Death-inducer obliterator 1 OS=Homo sapiens OX=9606 GN=DIDO1 PE=1 SV=5	DIDO1	10288.6	10471.7	9402.6	10375.4	10584.5	9953.8	9794	9534.1	8691.5	10130.7	8059	9397.1	10304.7	9846.9	8858.4	9925.5	8876.3	7442.6	10054.3	9339.87	10304.6	9670	9195.6	8748.13	-0.106339	0.0354712	-0.0562248	-0.128797	-0.200766	0.0501139	-0.091696	0.0725722	-0.0719685	-0.144541	0.202131	0.544773	0.515643	0.281552	0.17433	0.574792	0.244375	0.557162	0.659249	0.332364	-0.0738382	0.00935674	-0.0161731	-0.0708952
Protein arginine N-methyltransferase 5 OS=Homo sapiens OX=9606 GN=PRMT5 PE=1 SV=4	PRMT5	6390.1	6345.1	7344.5	6700.1	6353.8	7496.6	6744.7	6701.1	7874.3	6384.8	8919.6	6964.5	6605.8	6820.8	7840.6	6616.9	7474.3	9526.9	6693.23	7106.7	6850.17	7089.07	7422.97	7872.7	0.0864765	0.0334358	0.0828924	0.149293	0.234155	-0.0035841	0.0494566	-0.0664002	0.0848626	0.151263	0.457791	0.755103	0.473891	0.430561	0.270331	0.975553	0.663517	0.716419	0.716768	0.452971	0.0293443	0.00407895	0.0268838	0.0546359
Histone deacetylase 2 OS=Homo sapiens OX=9606 GN=HDAC2 PE=1 SV=2	HDAC2	4597.7	4405.2	4289.5	4370.3	4325.2	4190.6	4250.7	4095	3946.4	4309.8	3818.5	4139.8	4390.1	4282.2	3910.3	4352.4	4052.8	3548.2	4430.8	4097.37	4295.37	4194.2	4089.37	3984.47	-0.11287	-0.0447859	-0.0791715	-0.11569	-0.153181	0.0336987	-0.0343856	0.0365182	-0.0374908	-0.074009	0.0568112	0.266037	0.238399	0.114685	0.150342	0.59903	0.549635	0.635415	0.722587	0.489652	-0.140587	-0.0257545	-0.0492998	-0.108805
Protein PRRC2A OS=Homo sapiens OX=9606 GN=PRRC2A PE=1 SV=3	PRRC2A	8077.2	7746.8	7713	8375.7	8164.2	7783	9070.4	8821.9	8390.9	8500	7432.7	8366.3	9307.3	9236.8	8716.6	9634.8	9345	8205.5	7845.67	8761.07	8107.63	9086.9	8099.67	9061.77	0.15921	0.0473848	0.211892	0.0459665	0.207896	0.0526817	0.164507	0.165926	0.16193	-0.00399586	0.0164006	0.277799	0.00482106	0.514121	0.0544401	0.297394	0.0183364	0.061884	0.155409	0.960283	0.284213	0.0263587	0.490924	0.0132813
Eukaryotic translation initiation factor 3 subunit D OS=Homo sapiens OX=9606 GN=EIF3D PE=1 SV=1	EIF3D	5061.7	4992	4497.8	4804.4	4952.2	4658.6	5452	5551.7	5136.4	5226.2	4856.7	5239.9	5630.7	5729.4	5335	5320.5	5366.3	4665.8	4850.5	5380.03	4805.07	5565.03	5107.6	5117.53	0.149482	-0.013577	0.198257	0.0745121	0.0773151	0.0487752	0.211834	0.123745	0.00280305	-0.120942	0.0713542	0.828659	0.0286184	0.302432	0.405661	0.343561	0.00644288	0.0569754	0.971215	0.154632	0.171393	-0.00110822	0.305981	0.0386995
Gamma-enolase OS=Homo sapiens OX=9606 GN=ENO2 PE=1 SV=3	ENO2	3453.2	3171.9	3116.9	3418	3318.8	3184.4	3424.3	3181.4	3193.7	3368.4	3395.9	3106	3597.5	3312.5	3410.4	3567.7	3357	3442	3247.33	3266.47	3307.07	3440.13	3290.1	3455.57	0.00847544	0.0262966	0.083209	0.018876	0.0896668	0.0747336	0.0569124	0.064333	0.0707909	0.00645783	0.890711	0.655716	0.222341	0.774037	0.159843	0.205594	0.283744	0.294933	0.20971	0.888798	0.000426003	0.00481976	0.0543339	0.00209973
Coatomer subunit gamma-2 OS=Homo sapiens OX=9606 GN=COPG2 PE=1 SV=1	COPG2	3736.1	3820.4	3626.6	3663.3	3735.7	3623.8	3786.9	3804.5	3657.2	3606.8	3685.5	3691.5	3948.9	3855.6	3772.4	3749.6	3847	3501.1	3727.7	3749.53	3674.27	3858.97	3661.27	3699.23	0.00842529	-0.0208294	0.0499288	-0.0259429	-0.0110595	0.0415035	0.0707582	0.0758717	0.0148834	-0.0609883	0.779284	0.457028	0.158378	0.346952	0.820143	0.187742	0.0381085	0.0268036	0.739558	0.236854	0.000912497	-0.00708319	0.0399583	-0.0119268
40S ribosomal protein S3a OS=Homo sapiens OX=9606 GN=RPS3A PE=1 SV=2	RPS3A	16991.4	17511.9	20693.2	18352.2	17375.7	19742.7	19239.2	17858.4	20480.8	18095.5	21834.1	18410	16640.8	17286.2	18830.1	17157.8	19435.8	20064	18398.8	19192.8	18490.2	17585.7	19446.5	18885.9	0.0609509	0.00714654	-0.0652115	0.0798987	0.0376927	-0.126162	-0.0723581	-0.14511	-0.042206	0.102904	0.596603	0.949118	0.57311	0.563318	0.754701	0.182522	0.39281	0.243645	0.725386	0.301169	0.0136722	0.000162081	-0.0157657	0.0199145
Structural maintenance of chromosomes protein 2 OS=Homo sapiens OX=9606 GN=SMC2 PE=1 SV=2	SMC2	7643.7	8063.5	7789	7708.4	7627.3	7663	7055	7399.3	7319.3	7385.2	7221.3	7718.7	7386.1	7311.9	7502.3	6583.2	6367.9	5927.2	7832.07	7257.87	7666.23	7400.1	7441.73	6292.77	-0.109847	-0.0308751	-0.0818483	-0.0737544	-0.315699	0.0279992	-0.0509731	-0.00809393	-0.241944	-0.23385	0.0235233	0.256253	0.032894	0.110785	0.00254919	0.294012	0.0114856	0.803344	0.00901894	0.00528255	-0.178887	-0.0182574	-0.121371	-0.0704736
Poly(U)-binding-splicing factor PUF60 OS=Homo sapiens OX=9606 GN=PUF60 PE=1 SV=1	PUF60	7867.6	7714.8	9069.2	8402.8	7655.1	8362.2	8933.4	8199.2	9079.9	8711.8	8943.6	8351.5	8264.2	8009.7	8323.5	8678.3	8595.1	8611.3	8217.2	8737.5	8140.03	8199.13	8668.97	8628.23	0.0885737	-0.0136122	-0.00317546	0.0772132	0.0704183	-0.0917491	0.0104367	-0.0803886	-0.00679484	0.0735938	0.363288	0.883035	0.969142	0.383166	0.392294	0.135903	0.832048	0.0759082	0.826531	0.0125478	0.0389501	-0.000735358	-4.32255e-05	0.032168
Eukaryotic peptide chain release factor GTP-binding subunit ERF3A OS=Homo sapiens OX=9606 GN=GSPT1 PE=1 SV=1	GSPT1	15178.5	15567.9	15183.6	15396.1	15538	15773.5	15793.9	16988.4	17097.8	15395.5	17388.9	16255.1	16394.8	16877.6	17832.3	17564	18267.7	20029.9	15310	16626.7	15569.2	17034.9	16346.5	18620.5	0.119028	0.0242205	0.154019	0.0945075	0.28242	0.0349916	0.129799	0.0595117	0.187913	0.128401	0.0394466	0.201027	0.0174533	0.154588	0.0112826	0.529689	0.0283537	0.390334	0.0714761	0.134271	0.167114	0.0168755	0.270785	0.0766288
E3 UFM1-protein ligase 1 OS=Homo sapiens OX=9606 GN=UFL1 PE=1 SV=2	UFL1	8720	8667.8	8276.4	8344.6	8422.5	7940.4	8742.6	8867.6	8178.7	8774.4	7376	8328.6	8896.5	8619.1	8024.3	8874.7	8261.6	7695.3	8554.73	8596.3	8235.83	8513.3	8159.67	8277.2	0.00699295	-0.0548082	-0.00700441	-0.0682127	-0.0475801	-0.0139974	0.0478038	0.0612083	0.0206326	-0.0405757	0.877923	0.194335	0.894344	0.415665	0.492934	0.815608	0.403823	0.507217	0.836827	0.609607	0.000395406	-0.0389932	-0.000339682	-0.0260066
G-rich sequence factor 1 OS=Homo sapiens OX=9606 GN=GRSF1 PE=1 SV=3	GRSF1	5769.5	5935.9	5895.7	5607.8	6069.4	5593.7	5922	5839.4	5743.7	5894.2	5251.3	6010.7	5603.8	5603.2	5307.3	5133.2	4924.4	4762.3	5867.03	5835.03	5756.97	5504.77	5718.73	4939.97	-0.00789029	-0.0273223	-0.0919498	-0.0369356	-0.24813	-0.0840595	-0.0646274	-0.0550142	-0.211194	-0.15618	0.679219	0.539162	0.0307423	0.572197	0.00144015	0.0413239	0.24417	0.450176	0.0398478	0.0179565	-0.00132549	-0.00733004	-0.139052	-0.00895519
Peroxiredoxin-6 OS=Homo sapiens OX=9606 GN=PRDX6 PE=1 SV=3	PRDX6	11877.5	12183.8	12476.2	12427.9	12588.4	13337.2	12760.4	13080.6	13977.9	12065.7	15433	12655.8	13435	14229.8	15134.9	14366.4	16855.1	17543.2	12179.2	13273	12784.5	14266.6	13384.8	16254.9	0.124075	0.0699803	0.228223	0.136184	0.416459	0.104147	0.158242	0.092039	0.280276	0.188236	0.0534204	0.139819	0.0160013	0.315846	0.0141711	0.179512	0.0587164	0.485439	0.112856	0.140169	0.15786	0.0597936	0.409853	0.0681633
Far upstream element-binding protein 2 OS=Homo sapiens OX=9606 GN=KHSRP PE=1 SV=4	KHSRP	9900.5	9650.4	8483	9351.1	10191.8	8680.4	9192.9	9344.2	8174.4	9385.7	7273.4	9440	9458.4	9743.5	8109.1	8869.7	7916	6832.1	9344.63	8903.83	9407.77	9103.67	8699.7	7872.6	-0.0697115	0.00971422	-0.0376903	-0.103172	-0.247298	0.0320211	-0.0474045	0.0654821	-0.144125	-0.209608	0.483015	0.923553	0.736169	0.483702	0.115026	0.764701	0.672216	0.667761	0.42169	0.187346	-0.0220316	0.000335509	-0.00501366	-0.0325429
Nuclear autoantigenic sperm protein OS=Homo sapiens OX=9606 GN=NASP PE=1 SV=2	NASP	10940.7	10996.5	11350.4	11163.3	10763.3	11631.3	10995.3	10668	11493.5	10869.6	12221.3	11491.4	11125.7	11166.8	12146.7	11186.2	11162.6	12599.5	11095.9	11052.3	11186	11479.7	11527.4	11649.4	-0.00568008	0.0116676	0.0490668	0.055049	0.0702374	0.0547469	0.0373992	-0.00598219	0.0151885	0.0211706	0.880475	0.765118	0.343396	0.3531	0.323559	0.35708	0.520416	0.930489	0.852438	0.78459	-0.00031401	0.00135661	0.0227771	0.0248878
Protein transport protein Sec31A OS=Homo sapiens OX=9606 GN=SEC31A PE=1 SV=3	SEC31A	9065.6	8460.5	8770.8	9305	8564.3	9185	9242.7	9128.7	9657.1	8578.4	10711.3	8851.4	9210.1	9397.1	9951.8	10338.4	10859.1	12386.6	8765.63	9342.83	9018.1	9519.67	9380.37	11194.7	0.0920018	0.0409652	0.119053	0.097786	0.352886	0.0270509	0.0780876	0.0212667	0.2551	0.233833	0.0717664	0.430844	0.0561586	0.424865	0.0190774	0.554582	0.191888	0.853238	0.116737	0.062485	0.105257	0.0149801	0.148885	0.0363519
Protein arginine N-methyltransferase 1 OS=Homo sapiens OX=9606 GN=PRMT1 PE=1 SV=3	PRMT1	10407.7	10544.8	10557.2	11377.7	11177.4	11210.5	10705.4	10635.9	10661.9	10878.8	10942.9	10869.3	11017.5	11308.2	10916.6	10865	11085.1	9775.1	10503.2	10667.7	11255.2	11080.8	10897	10575.1	0.0224201	0.0997582	0.0772242	0.0530975	0.00983324	0.054804	-0.022534	0.0241267	-0.0432642	-0.0673909	0.0340993	0.000658456	0.0103763	0.00177545	0.868743	0.0256487	0.259138	0.199347	0.471844	0.2966	0.0328961	0.317378	0.153209	0.146055
Enoyl-CoA hydratase, mitochondrial OS=Homo sapiens OX=9606 GN=ECHS1 PE=1 SV=4	ECHS1	17693	17201.4	20115	18763.2	16815.1	18799.9	18365.3	17188	18722.9	18074.4	20302	17315.8	16316.1	16337.5	17457.1	17638.5	18120.5	20218.3	18336.5	18092.1	18126.1	16703.6	18564.1	18659.1	-0.0193584	-0.0166498	-0.134559	0.0177971	0.0251637	-0.115201	-0.11791	-0.152357	0.00736662	0.159723	0.821193	0.859375	0.169693	0.866527	0.801205	0.0807879	0.13309	0.12818	0.940479	0.0896308	-0.00165621	-0.00109584	-0.103656	0.0011073
Tubulin gamma-1 chain OS=Homo sapiens OX=9606 GN=TUBG1 PE=1 SV=2	TUBG1	3586.8	3593.3	3743.9	3686.1	3492.4	3633.5	3736.1	3647.9	3769.5	3572.6	4023.5	3646.9	3606.1	3454.2	3826.5	3550.2	3713.4	3625.9	3641.33	3717.83	3604	3628.93	3747.67	3629.83	0.0299953	-0.0148678	-0.00492126	0.0415258	-0.00456351	-0.0349165	0.00994654	-0.0464471	-0.0460893	0.000357754	0.290381	0.654426	0.922442	0.5141	0.876937	0.479068	0.848744	0.538055	0.468619	0.994276	0.0161084	-0.00273775	-0.000172543	0.011999
Exportin-7 OS=Homo sapiens OX=9606 GN=XPO7 PE=1 SV=3	XPO7	7514.9	7654	6625.8	6968.9	7732.7	7085.3	7008.1	7336.4	6707.4	7147.4	6208.8	7424.2	7586.6	7432	7098.1	7006.4	6623.5	6490.5	7264.9	7017.3	7262.3	7372.23	6926.8	6706.8	-0.0500269	-0.000516412	0.0211588	-0.0687539	-0.115318	0.0711857	0.0216752	0.0899127	-0.0465644	-0.136477	0.539758	0.995128	0.776152	0.527235	0.193285	0.200605	0.7126	0.322545	0.610703	0.0345927	-0.0133972	-1.09541e-06	0.00232859	-0.0191133
NADH-cytochrome b5 reductase 3 OS=Homo sapiens OX=9606 GN=CYB5R3 PE=1 SV=3	CYB5R3	7831.5	7376.4	10089.2	8719.5	7553	9138.4	9077	8450.3	10087.6	8312.3	11161.1	8865.8	7914.1	8009.9	9337.1	8764.8	9560.9	11333.1	8432.37	9204.97	8470.3	8420.37	9446.4	9886.27	0.126475	0.00647547	-0.00205454	0.163827	0.229488	-0.128529	-0.00853001	-0.165882	0.0656612	0.231543	0.468161	0.970485	0.990588	0.449164	0.268078	0.301594	0.943341	0.356656	0.722951	0.173798	0.0416868	8.42543e-05	-8.43747e-06	0.0569455
Pyruvate dehydrogenase E1 component subunit beta, mitochondrial OS=Homo sapiens OX=9606 GN=PDHB PE=1 SV=3	PDHB	8360.6	8053.9	8384.5	8792.1	8417	7948.5	8614.1	8111.9	8147.9	8509.4	8139.9	8159.2	8248.5	8186	7727.1	8569.5	8229	7759.1	8266.33	8291.3	8385.87	8053.87	8269.5	8185.87	0.00435078	0.0207124	-0.037566	0.000552562	-0.0141124	-0.0419167	-0.0582783	-0.0381185	-0.0146649	0.0234536	0.903622	0.67669	0.338957	0.9852	0.770641	0.361372	0.322248	0.349196	0.767113	0.669169	0.000191492	0.00351302	-0.0176506	3.57808e-06
Transcription activator BRG1 OS=Homo sapiens OX=9606 GN=SMARCA4 PE=1 SV=2	SMARCA4	10867.2	11208.7	9333.9	10041.6	10701.2	9670.9	9314.3	9774.9	8371.7	10106.6	7953.2	9985	9721.2	9582.3	8673.8	9130	8279.9	7159.4	10469.9	9153.63	10137.9	9325.77	9348.27	8189.77	-0.193836	-0.0464934	-0.166958	-0.163481	-0.354358	0.0268778	-0.120465	-0.00347656	-0.190877	-0.1874	0.137008	0.636626	0.159719	0.283225	0.0482699	0.760605	0.142522	0.978139	0.268307	0.159547	-0.16733	-0.0091181	-0.133006	-0.0895663
Ferrochelatase, mitochondrial OS=Homo sapiens OX=9606 GN=FECH PE=1 SV=2	FECH	7056.7	6589.8	6083.4	6937	6780.6	6024.8	7277.4	6545.2	6122.1	6854.7	5839.2	6295.3	6853.2	6668	5886.2	6903.5	6247.4	5564.5	6576.63	6648.23	6580.8	6469.13	6329.73	6238.47	0.0156218	0.000913739	-0.0237768	-0.0552045	-0.0761578	-0.0393986	-0.0246905	0.0314277	-0.0209532	-0.052381	0.878395	0.992146	0.805386	0.576365	0.518262	0.710416	0.798265	0.755056	0.860026	0.660492	0.000879664	3.129e-06	-0.00223492	-0.0132106
Helicase-like transcription factor OS=Homo sapiens OX=9606 GN=HLTF PE=1 SV=2	HLTF	8801.6	8200.1	9128.9	9247.5	8061.2	8843.8	6894.8	6386	6348.2	7449.6	8196	7179.2	6978.5	6775	6646.4	5699.3	5776.1	5353.2	8710.2	6543	8717.5	6799.97	7608.27	5609.53	-0.412754	0.00120861	-0.357178	-0.195138	-0.634825	0.0555754	-0.358387	-0.16204	-0.439687	-0.277647	0.00260086	0.98761	0.00270375	0.0540323	0.000504115	0.270262	0.0060632	0.064431	0.00378041	0.00182911	-1.06692	6.5441e-06	-0.917245	-0.247307
RNA helicase aquarius OS=Homo sapiens OX=9606 GN=AQR PE=1 SV=4	AQR	8278.1	8744.6	7544.7	7991.5	8502.3	7635.5	7645.6	7948.6	7119.9	7835.3	6239.7	8240.6	8005.4	7819	7194.3	7261.8	6931.1	5652.8	8189.13	7571.37	8043.1	7672.9	7438.53	6615.23	-0.113157	-0.0259591	-0.0939388	-0.138693	-0.307919	0.0192182	-0.0679797	0.0447538	-0.169226	-0.21398	0.219671	0.751447	0.293005	0.346126	0.059196	0.782942	0.351464	0.739751	0.352572	0.126059	-0.074483	-0.00322157	-0.0500811	-0.0639048
Afadin OS=Homo sapiens OX=9606 GN=AFDN PE=1 SV=3	AFDN	5960.2	5567.1	5770.3	5861.6	5595.3	5783.7	5830.6	5553.5	5655.1	5646.2	5661.4	5687.1	5854	5616.4	5716.3	5831	5849.6	5725	5765.87	5679.73	5746.87	5728.9	5664.9	5801.87	-0.0217143	-0.0047619	-0.00927932	-0.025487	0.00897967	0.012435	-0.00451742	0.0162077	0.0344667	0.018259	0.570096	0.897377	0.794477	0.426296	0.779034	0.667675	0.87226	0.411711	0.0279528	0.408265	-0.00529942	-0.000223928	-0.000927177	-0.00943756
Cell cycle and apoptosis regulator protein 2 OS=Homo sapiens OX=9606 GN=CCAR2 PE=1 SV=2	CCAR2	9985.3	9706.6	7677	8673	9490.5	7821.2	8789.7	8703.7	7378.1	9087.2	6355.4	8947.6	9319.6	9144.2	7549.1	8395	7437.8	5925.1	9122.97	8290.5	8661.57	8670.97	8130.07	7252.63	-0.138044	-0.074875	-0.0733102	-0.166236	-0.330998	0.0647337	0.00156484	0.0929257	-0.164762	-0.257688	0.387377	0.624948	0.648946	0.435924	0.14145	0.627576	0.990489	0.634164	0.485415	0.195394	-0.0568556	-0.0152862	-0.013767	-0.0599428
Inosine-5'-monophosphate dehydrogenase 2 OS=Homo sapiens OX=9606 GN=IMPDH2 PE=1 SV=2	IMPDH2	6505.8	6640.4	6068.4	6512	6748.3	6259.5	7892.1	8139.2	8035.8	7038.5	7490.1	7256.6	7950.3	8455.6	7812.6	7210.6	7484.8	6310.9	6404.87	8022.37	6506.6	8072.83	7261.73	7002.1	0.324859	0.0227353	0.333907	0.181145	0.128619	0.0090472	0.311171	0.152761	-0.0525263	-0.205287	0.000981391	0.671918	0.00306906	0.0166738	0.204479	0.820383	0.00289594	0.0260075	0.529678	0.0572986	0.977228	0.00392602	0.839105	0.32207
Hydroxyacyl-coenzyme A dehydrogenase, mitochondrial OS=Homo sapiens OX=9606 GN=HADH PE=1 SV=3	HADH	11124.7	11263.3	14062.1	12332.5	11125.7	12814.8	14143.9	12299.1	14492.1	13004.1	13324.2	12292.6	12573.4	11866.6	13660.7	14113.4	14930.5	14102.9	12150	13645	12091	12700.2	12873.6	14382.3	0.167416	-0.0070267	0.0638947	0.083459	0.243331	-0.103521	0.0709214	-0.0195643	0.159872	0.179436	0.271883	0.959057	0.640226	0.511058	0.0883639	0.332366	0.447609	0.78841	0.021209	0.0462198	0.0946933	-0.000127574	0.0123743	0.0243308
Splicing factor 3A subunit 1 OS=Homo sapiens OX=9606 GN=SF3A1 PE=1 SV=1	SF3A1	10135.8	9831.7	9458.6	10209.2	9920.9	9250.9	10048.6	9653.4	9138.4	9952	8760.3	9829.2	9974.1	10158.6	9165.1	9593.5	9125.6	8107.3	9808.7	9613.47	9793.67	9765.93	9513.83	8942.13	-0.0290052	-0.00221285	-0.00630401	-0.0440352	-0.133443	0.0227012	-0.00409116	0.0377312	-0.0894077	-0.127139	0.584073	0.967318	0.911783	0.526999	0.145616	0.7245	0.950133	0.631399	0.379636	0.198032	-0.00677366	-3.19331e-05	-0.000252845	-0.0122502
Glyoxylate reductase/hydroxypyruvate reductase OS=Homo sapiens OX=9606 GN=GRHPR PE=1 SV=1	GRHPR	6199.1	6503	6851.1	6478.4	6189.2	7043.3	6670.4	6904.5	7462	6426.4	8084.2	7044.8	6575.9	6640	7714.8	7136.2	8220.4	9788.2	6517.73	7012.3	6570.3	6976.9	7185.13	8381.6	0.105517	0.0115889	0.0982158	0.140645	0.362855	-0.00730156	0.0866269	-0.0424288	0.222211	0.26464	0.175717	0.875036	0.330258	0.267908	0.078356	0.939426	0.414005	0.749465	0.258512	0.175286	0.0796852	0.000671857	0.0472562	0.0804506
Calumenin OS=Homo sapiens OX=9606 GN=CALU PE=1 SV=2	CALU	9805.3	9707.8	11207.2	10446	9659.2	10436.5	11078.2	10405.3	11305.8	11166.3	11056.7	10918.2	10543.1	10313.9	10444.1	10092.6	10123.8	9471.6	10240.1	10929.8	10180.6	10433.7	11047.1	9896	0.0940328	-0.00841194	0.0270211	0.109434	-0.0493124	-0.0670117	0.035433	-0.0824125	-0.158746	-0.0763335	0.281649	0.919026	0.712323	0.174694	0.550779	0.149325	0.399998	0.00329428	0.00681834	0.0730452	0.0517455	-0.000308485	0.00398083	0.0829202
Histone deacetylase 1 OS=Homo sapiens OX=9606 GN=HDAC1 PE=1 SV=1	HDAC1	11324	10701.9	13101.3	11929.9	10319.6	12299.1	11375.3	10783.8	12489.6	10727	14085.5	10781.2	10382.2	10551.4	11949.3	12024.6	12802.6	16220.1	11709.1	11549.6	11516.2	10961	11864.6	13682.4	-0.0197874	-0.0239613	-0.095251	0.0190333	0.224699	-0.0754637	-0.0712897	-0.114284	0.205665	0.31995	0.864335	0.847668	0.440144	0.912098	0.252078	0.450586	0.518307	0.498877	0.345434	0.120066	-0.00125289	-0.00171981	-0.033948	0.000760544
RNA-binding protein 39 OS=Homo sapiens OX=9606 GN=RBM39 PE=1 SV=2	RBM39	8310.3	8311.3	8780.1	8496	8189.9	8657.1	8256.7	8196	8379.1	8296.5	8171	8381.5	8285	8243.1	8487.1	9354.2	9615.5	9912.3	8467.23	8277.27	8447.67	8338.4	8283	9627.33	-0.0327362	-0.00333774	-0.0221201	-0.0317373	0.185246	0.0106161	-0.0187823	0.00961719	0.216983	0.207366	0.314869	0.929562	0.499281	0.334283	0.00667826	0.545191	0.523162	0.598529	0.00145985	0.00192814	-0.0164293	-0.000105879	-0.00667263	-0.0151033
Histone-binding protein RBBP7 OS=Homo sapiens OX=9606 GN=RBBP7 PE=1 SV=1	RBBP7	8171.3	7972.9	10033.4	8422.7	7811.8	9410	7103.6	6740.7	8055	7158.2	9882	7627.2	6409.1	6715.7	7887.6	6814.5	7422.7	8827.8	8725.87	7299.77	8548.17	7004.13	8222.47	7688.33	-0.257448	-0.0296834	-0.317092	-0.0857272	-0.182628	-0.0596438	-0.287408	-0.231365	-0.0969004	0.134464	0.1355	0.836033	0.0965728	0.661531	0.306885	0.646484	0.0757252	0.270599	0.631636	0.41167	-0.22348	-0.00230867	-0.321894	-0.0153837
Serine/threonine-protein kinase D1 OS=Homo sapiens OX=9606 GN=PRKD1 PE=1 SV=2	PRKD1	4263.5	4175.7	4161.2	4473.4	4115.7	4296.9	4286.6	4234.3	4325.2	4320.1	4480.7	4166	4457.3	4151.9	4368.1	4302.6	4280.3	4434.3	4200.13	4282.03	4295.33	4325.77	4322.27	4339.07	0.0278609	0.032335	0.0425207	0.041353	0.0469496	0.0146598	0.0101858	0.00116776	0.00559667	0.0044289	0.119131	0.428211	0.261331	0.273537	0.0737504	0.6673	0.835576	0.979552	0.878081	0.903128	0.0257428	0.0119103	0.0247815	0.0232811
COP9 signalosome complex subunit 2 OS=Homo sapiens OX=9606 GN=COPS2 PE=1 SV=1	COPS2	8574	8284.2	9102.9	9565.4	8936.4	9363.6	9683.2	9633.8	10334.5	9235.2	11002.1	9330.1	9919.4	10354.2	10445	10604.5	11229.4	10925.5	8653.7	9883.83	9288.47	10239.5	9855.8	10919.8	0.191754	0.102123	0.242761	0.187656	0.335557	0.0510074	0.140638	0.0551051	0.147902	0.0927965	0.0201933	0.104269	0.00539956	0.125366	0.00164569	0.269906	0.0181382	0.554915	0.151632	0.0486137	0.324983	0.100269	0.550495	0.169232
Hydroxysteroid dehydrogenase-like protein 2 OS=Homo sapiens OX=9606 GN=HSDL2 PE=1 SV=1	HSDL2	6097	6002.4	6177.3	6211	6158	5898.4	6560.4	6224.4	6276.5	6278.1	6251.8	6173.8	6372.2	6398.7	6087.4	6741.1	6701.5	6516	6092.23	6353.77	6089.13	6286.1	6234.57	6652.87	0.0606409	-0.000734294	0.045194	0.0333181	0.127005	-0.0154469	0.0459283	0.0118759	0.0936868	0.0818109	0.0871951	0.978676	0.157735	0.074865	0.00283929	0.663587	0.228806	0.647605	0.00534525	0.0391382	0.0642495	-6.87385e-06	0.0362489	0.0375069
Protein Niban 2 OS=Homo sapiens OX=9606 GN=NIBAN2 PE=1 SV=3	NIBAN2	8779.4	9363.7	8323.5	8527.4	8709.8	8853.7	7983.5	8613.6	7502.1	11210.9	7346.1	8236.3	8646.2	7816.1	8151.6	7790	7575.7	6739.7	8822.2	8033.07	8696.97	8204.63	8931.1	7368.47	-0.135188	-0.0206262	-0.1047	0.0176994	-0.259774	0.030488	-0.0840734	-0.122399	-0.277473	-0.155074	0.147822	0.711681	0.184582	0.932428	0.0297493	0.691584	0.130015	0.575489	0.266677	0.105392	-0.112241	-0.00304678	-0.0768298	0.000537792
Adenylyl cyclase-associated protein 1 OS=Homo sapiens OX=9606 GN=CAP1 PE=1 SV=5	CAP1	10460.5	10965.3	14187.8	11359.1	11256.8	14234.2	12177.4	12507	15602	11434.5	17011.3	12288.3	11724.3	12196.4	15967.7	13730.8	16753.8	20516.3	11871.2	13428.8	12283.4	13296.1	13578	17000.3	0.177865	0.0492403	0.163541	0.193809	0.518094	-0.0143236	0.114301	-0.0302678	0.324286	0.354553	0.384812	0.799886	0.468085	0.460077	0.0880323	0.942553	0.574729	0.903934	0.261391	0.194309	0.0737696	0.00477491	0.0539154	0.0653464
Multifunctional protein ADE2 OS=Homo sapiens OX=9606 GN=PAICS PE=1 SV=3	PAICS	14256.9	14394.5	14097.3	13614.6	13844.6	14601.2	14277.4	14961.7	15664.9	13837.6	15777.6	14393.4	14454.2	14667.7	15986	13440.9	14569.9	15340	14249.6	14968	14020.1	15036	14669.5	14450.3	0.0709634	-0.023418	0.0774996	0.0419049	0.0201781	0.00653616	0.100918	0.0355946	-0.0217269	-0.0573215	0.154335	0.500513	0.1814	0.511261	0.737328	0.918563	0.146125	0.650614	0.797104	0.467582	0.0575893	-0.00703907	0.0574553	0.0122093
Complex I assembly factor ACAD9, mitochondrial OS=Homo sapiens OX=9606 GN=ACAD9 PE=1 SV=1	ACAD9	8047.6	7321	7208.7	7632.2	7418.5	6878.4	7310	6750.1	6764.5	7547.8	6673.5	7067.8	7064.6	6818.6	6186.1	6948.3	6473.3	6424.8	7525.77	6941.53	7309.7	6689.77	7096.37	6615.47	-0.116584	-0.0420264	-0.169883	-0.084758	-0.185996	-0.0532985	-0.127856	-0.0851247	-0.101238	-0.016113	0.142939	0.565741	0.0872796	0.304348	0.0431351	0.475457	0.146441	0.326338	0.187646	0.82259	-0.0984962	-0.0103966	-0.179921	-0.0437885
Isocitrate dehydrogenase [NAD] subunit beta, mitochondrial OS=Homo sapiens OX=9606 GN=IDH3B PE=1 SV=2	IDH3B	7410.7	7179.6	7822.5	7324.8	7188	7464.3	7640	7472.8	7779	7181.2	7827	7300.8	7029.1	7199.1	7533	7900.3	8303.5	8987.9	7470.93	7630.6	7325.7	7253.73	7436.33	8397.23	0.030508	-0.0283219	-0.0425648	-0.00669705	0.168626	-0.0730728	-0.0142429	-0.0358677	0.175323	0.21119	0.485143	0.516288	0.41537	0.905368	0.0660095	0.094186	0.690661	0.501579	0.0621727	0.0309401	0.00958348	-0.00813143	-0.0162412	-0.000289144
Electron transfer flavoprotein subunit alpha, mitochondrial OS=Homo sapiens OX=9606 GN=ETFA PE=1 SV=1	ETFA	17736.8	16629.7	17588.1	17387	16420.2	16931.4	17221.9	16111.6	16529.5	16806	16200.6	16398	15671.9	15652	15413.7	16413.8	15677.3	16276.3	17318.2	16621	16912.9	15579.2	16468.2	16122.5	-0.0592818	-0.0341678	-0.152668	-0.0726061	-0.103217	-0.093386	-0.1185	-0.0800617	-0.0306104	0.0494513	0.215696	0.414221	0.00818823	0.0948179	0.0446694	0.0356266	0.0101969	0.0106447	0.296063	0.0870839	-0.039491	-0.0130783	-0.318589	-0.074284
Fragile X mental retardation syndrome-related protein 1 OS=Homo sapiens OX=9606 GN=FXR1 PE=1 SV=3	FXR1	5558.4	5543.9	5312.9	5791.8	5687.8	5549	5924.3	5982.6	5876.2	5953.2	5415.9	5997	6344	6271.7	6042.8	6204.5	5920.6	5200	5471.73	5927.7	5676.2	6219.5	5788.7	5775.03	0.115475	0.0529275	0.184801	0.0812415	0.0778314	0.0693262	0.131873	0.103559	-0.00341012	-0.106969	0.005896	0.126403	0.00345036	0.19354	0.382401	0.0382419	0.00909712	0.106748	0.970935	0.227947	0.257444	0.0475417	0.455004	0.0579438
DNA-(apurinic or apyrimidinic site) lyase OS=Homo sapiens OX=9606 GN=APEX1 PE=1 SV=2	APEX1	7867.2	7866.2	6197.8	7094.4	7850.7	6846	6509.4	6944.3	6093.6	6809.1	6271.7	7125.1	7243.6	7225.9	6506.5	7010.5	6559	6459.6	7310.4	6515.77	7263.7	6992	6735.3	6676.37	-0.166015	-0.00924573	-0.0642452	-0.118208	-0.130887	0.10177	-0.0549994	0.053963	-0.012679	-0.066642	0.261364	0.944735	0.627613	0.398839	0.336883	0.239996	0.521955	0.5015	0.854464	0.346536	-0.0967463	-0.000228275	-0.0129973	-0.047189
Caseinolytic peptidase B protein homolog OS=Homo sapiens OX=9606 GN=CLPB PE=1 SV=1	CLPB	6953.6	7410.3	8478.7	7078.4	7162.9	7816	6833.7	6706.8	7186.8	6874.3	7613.7	7144.7	6145	6261.9	6636	6068.6	6296.5	6673.5	7614.2	6909.1	7352.43	6347.63	7210.9	6346.2	-0.140195	-0.0504707	-0.262474	-0.0785131	-0.262799	-0.122279	-0.212003	-0.183961	-0.184286	-0.000325806	0.21122	0.633824	0.0561929	0.465847	0.0591805	0.0528805	0.0219859	0.030035	0.0361928	0.995332	-0.0946687	-0.00999479	-0.328176	-0.0260472
Long-chain-fatty-acid--CoA ligase 3 OS=Homo sapiens OX=9606 GN=ACSL3 PE=1 SV=3	ACSL3	8438.2	8710	7888.4	8072.4	8624.2	7621.2	9046.8	9180.1	8729.7	8884.7	8066.8	8814.2	8941.3	8994.4	8247.1	8104.3	7791.5	7257.7	8345.53	8985.53	8105.93	8727.6	8588.57	7717.83	0.1066	-0.0420259	0.0645807	0.0414131	-0.112808	-0.0420192	0.106607	0.0231676	-0.154221	-0.177389	0.08133	0.560122	0.325388	0.532508	0.143555	0.401868	0.174426	0.715719	0.0728347	0.0429558	0.116167	-0.0105787	0.0314895	0.0113337
Serpin B6 OS=Homo sapiens OX=9606 GN=SERPINB6 PE=1 SV=3	SERPINB6	8106.3	7853.2	7127.9	8128.9	7914.1	7607.5	7561.8	7361.7	7149.6	7631.7	7603.4	7206.7	8208	7775.7	7707.3	7858.2	7702.7	7698.4	7695.8	7357.7	7883.5	7897	7480.6	7753.1	-0.0648165	0.034765	0.0372334	-0.0409173	0.010702	0.10205	0.00246841	0.0781507	0.0516193	-0.0265314	0.345499	0.599841	0.577722	0.54255	0.856829	0.0518927	0.95356	0.116254	0.137229	0.433203	-0.0299163	0.00771656	0.00887201	-0.010866
Haloacid dehalogenase-like hydrolase domain-containing 5 OS=Homo sapiens OX=9606 GN=HDHD5 PE=1 SV=1	HDHD5	5601.9	5767.7	5813.3	5488.5	5625	5584.6	5814.3	5920.1	5684.3	5761.9	5868.7	5781.1	5455.4	5377.6	5555.9	5551	5613.3	5934.6	5727.63	5806.23	5566.03	5462.97	5803.9	5699.63	0.0196634	-0.0412896	-0.0682545	0.0190835	-0.00707003	-0.0879179	-0.0269649	-0.087338	-0.0261536	0.0611845	0.448654	0.100382	0.0325226	0.350113	0.845932	0.0159438	0.191207	0.00508403	0.445422	0.141802	0.00684461	-0.0412213	-0.10155	0.00869812
40S ribosomal protein S3 OS=Homo sapiens OX=9606 GN=RPS3 PE=1 SV=2	RPS3	15594.2	15592.2	17352.6	16044.3	15330.6	17011.5	16115.6	15988.5	17510.2	14967	18864.5	15643.3	14075.2	14243.2	15703	14827.8	16421.8	18927.8	16179.7	16538.1	16128.8	14673.8	16491.6	16725.8	0.0316116	-0.00454278	-0.140939	0.0275495	0.0478933	-0.172551	-0.136397	-0.168489	0.0203438	0.188833	0.662818	0.950004	0.12635	0.827077	0.70231	0.0585491	0.109855	0.23719	0.896723	0.189716	0.00564601	-0.000101189	-0.126623	0.00227157
RNA-binding protein 14 OS=Homo sapiens OX=9606 GN=RBM14 PE=1 SV=2	RBM14	13292.2	12919.4	12622	12838.8	12646.3	12158.1	12446.5	12316.9	11677.8	13544.2	10468.8	12487.8	12627	12186.5	11218.2	12642.8	11598.8	10399.9	12944.5	12147.1	12547.7	12010.6	12166.9	11547.2	-0.091735	-0.0449162	-0.108039	-0.0893774	-0.164804	-0.0163037	-0.0631226	-0.0186614	-0.0754267	-0.0567653	0.0600177	0.229967	0.111627	0.446845	0.107718	0.789877	0.310308	0.882563	0.606621	0.579778	-0.112075	-0.0286715	-0.102878	-0.031268
Ras-related protein Rab-1B OS=Homo sapiens OX=9606 GN=RAB1B PE=1 SV=1	RAB1B	5628.9	5593	5774.1	5696.7	5669.7	5654.6	5677.7	5846.4	5934.2	5830.9	5961.7	6021.3	5773.6	5939.4	5864.5	5712.3	5722.5	5881.5	5665.33	5819.43	5673.67	5859.17	5937.97	5772.1	0.0387178	0.00212055	0.0485346	0.0678082	0.0269355	0.00981681	0.0464141	-0.0192735	-0.0408727	-0.0215992	0.174424	0.890293	0.0571693	0.0259359	0.242303	0.679153	0.0199815	0.346312	0.102157	0.29771	0.0293634	0.000107018	0.0603207	0.10755
Tryptophan--tRNA ligase, cytoplasmic OS=Homo sapiens OX=9606 GN=WARS PE=1 SV=2	WARS	5424.6	5133.5	5498.1	5340.5	4953	5516.3	5625.3	5515.6	6020.7	5224.6	6487.3	5173.5	5492.7	5323.4	6051.5	5510.9	5886.8	6817.1	5352.07	5720.53	5269.93	5622.53	5628.47	6071.6	0.0960536	-0.0223114	0.0711242	0.0726459	0.181981	-0.0249293	0.0934356	-0.00152164	0.109335	0.110856	0.123789	0.702641	0.334238	0.56721	0.149406	0.733295	0.270263	0.990781	0.486787	0.371168	0.0871511	-0.00341958	0.0338512	0.0178895
Tyrosine-protein phosphatase non-receptor type 11 OS=Homo sapiens OX=9606 GN=PTPN11 PE=1 SV=3	PTPN11	7668.6	7798.8	6702.8	7281	7959.5	7361.8	6455.7	6832.1	6411.7	6782.4	6485	7145.6	7208.4	7284	6848.3	6530.2	6451	5843.4	7390.07	6566.5	7534.1	7113.57	6804.33	6274.87	-0.170463	0.0278478	-0.0550143	-0.119134	-0.236003	0.115448	-0.0828621	0.0641193	-0.116869	-0.180988	0.0903445	0.741014	0.497398	0.212203	0.0523056	0.0446205	0.171402	0.256109	0.140941	0.0303198	-0.17798	0.00362504	-0.0166856	-0.0802064
Protein O-GlcNAcase OS=Homo sapiens OX=9606 GN=OGA PE=1 SV=2	OGA	9119.2	9378.3	8916.5	11605.2	11955.1	11818.4	6959.7	7043.4	6786.4	8180.1	8236.8	7783.9	7807.3	7543.1	7555.3	6810.1	6760.7	6497	9138	6929.83	11792.9	7635.23	8066.93	6689.27	-0.399058	0.367968	-0.259206	-0.179858	-0.45003	0.139852	-0.627174	-0.0793481	-0.270172	-0.190824	0.000135986	9.36961e-05	0.000698568	0.00538692	0.000120725	0.00353866	6.30384e-06	0.0604661	0.00133105	0.00188646	-1.54296	1.48228	-0.818001	-0.408037
14-3-3 protein gamma OS=Homo sapiens OX=9606 GN=YWHAG PE=1 SV=2	YWHAG	10726.6	10790.7	12483.7	10883.1	10696.2	12517.6	12197.9	12114.6	14300.3	11109.8	15384.3	11861.8	11441.9	11670.8	14092.3	13166.8	14621.1	18184.2	11333.7	12870.9	11365.6	12401.7	12785.3	15324	0.183502	0.0040634	0.129919	0.173871	0.435181	-0.0535827	0.125856	-0.043952	0.26131	0.305262	0.169252	0.970624	0.356121	0.369743	0.0669307	0.693995	0.36991	0.818616	0.270946	0.163535	0.141566	5.26172e-05	0.0582562	0.0751299
Inorganic pyrophosphatase OS=Homo sapiens OX=9606 GN=PPA1 PE=1 SV=2	PPA1	12949.2	13603.1	14358.8	13211.1	13313.7	14624	14408	14960.3	16596.4	13363.2	16685.8	14019.7	14313.4	14840.6	16925.6	15962.4	17866.4	21117.7	13637	15321.6	13716.3	15359.9	14689.6	18315.5	0.168034	0.00835803	0.171636	0.107262	0.425535	0.00360187	0.163278	0.0643739	0.318273	0.253899	0.0948392	0.903006	0.126703	0.390696	0.0399188	0.972209	0.147914	0.631169	0.116539	0.157713	0.171901	0.00037034	0.153994	0.0437801
Prenylcysteine oxidase 1 OS=Homo sapiens OX=9606 GN=PCYOX1 PE=1 SV=3	PCYOX1	6360.8	6490.9	7287.6	6833.3	6656.5	7167.7	6593.9	6591.4	7020.7	6569.6	7039.8	6548.2	6315.1	6382.1	6715.8	6969.2	7219.3	7641.4	6713.1	6735.33	6885.83	6471	6719.2	7276.63	0.00477021	0.0366521	-0.0529905	0.00131034	0.116292	-0.0577607	-0.0896426	-0.0543008	0.114982	0.169282	0.948414	0.624437	0.485123	0.986185	0.182522	0.234458	0.0998675	0.287971	0.0926697	0.0255302	0.000109725	0.00749577	-0.0166469	7.91639e-06
Ubiquitin-protein ligase E3C OS=Homo sapiens OX=9606 GN=UBE3C PE=1 SV=3	UBE3C	7006.8	7054.5	5921.6	6518	7097.2	6452.9	6211	6433.4	5925.5	6311.2	5686.1	6614.4	6653.1	6394.9	6101.4	6262.7	5810.7	5591.1	6660.97	6189.97	6689.37	6383.13	6203.9	5888.17	-0.1058	0.00613806	-0.0614668	-0.102556	-0.177913	0.0443331	-0.0676048	0.0410894	-0.0753569	-0.116446	0.302248	0.949673	0.528287	0.376592	0.139212	0.423304	0.303332	0.601307	0.402248	0.12308	-0.0549775	0.000137651	-0.0170343	-0.043497
Cleavage and polyadenylation specificity factor subunit 1 OS=Homo sapiens OX=9606 GN=CPSF1 PE=1 SV=2	CPSF1	3560.9	3546	3071.8	3473.4	3520	3109.6	3296.8	3472.2	3005.1	3710.1	2816.8	3382.4	3612.5	3413	3074.5	3900.9	3220.6	2652.4	3392.9	3258.03	3367.67	3366.67	3303.1	3257.97	-0.0585175	-0.0107696	-0.011198	-0.0386983	-0.0585471	0.0473195	-0.00042846	0.0275002	-0.0198488	-0.047349	0.556761	0.90862	0.912654	0.784019	0.749852	0.628878	0.996318	0.844844	0.924151	0.796088	-0.0148828	-0.000448207	-0.000444494	-0.00408937
Importin-9 OS=Homo sapiens OX=9606 GN=IPO9 PE=1 SV=3	IPO9	4835	4836.8	3967.2	4469.1	4876.8	4266.6	4706	4905.8	4335.1	4676	3857.9	4890.6	5296.5	5069.4	4773.1	4513.7	4351.5	3610.2	4546.33	4648.97	4537.5	5046.33	4474.83	4158.47	0.0322066	-0.00280582	0.150532	-0.0228695	-0.128652	0.118325	0.153338	0.173402	-0.105782	-0.279184	0.774201	0.980555	0.200783	0.875315	0.388712	0.153037	0.0961843	0.177071	0.493126	0.0486412	0.00357964	-2.39281e-05	0.104962	-0.00132267
Pre-rRNA-processing protein TSR1 homolog OS=Homo sapiens OX=9606 GN=TSR1 PE=1 SV=1	TSR1	6181.4	6591.9	6494.3	6155.7	6316.2	6564.3	7056.8	7182.2	7155.3	6852.9	6830.8	7291.6	7135.3	7339.6	7258.2	7002.9	7339.7	7178.4	6422.53	7131.43	6345.4	7244.37	6991.77	7173.67	0.15105	-0.0174314	0.173717	0.122515	0.159568	0.0226675	0.191148	0.0512025	0.0370537	-0.0141489	0.00542692	0.676404	0.00391855	0.0429831	0.0088349	0.18474	0.00248903	0.192566	0.366553	0.568564	0.342195	-0.00295974	0.418115	0.167441
Elongation factor G, mitochondrial OS=Homo sapiens OX=9606 GN=GFM1 PE=1 SV=2	GFM1	8056.7	8243	8079.1	7974.2	7996.2	7638.2	8366.7	8182.7	8042.8	8218.2	7704.7	8164.3	7624	7704.3	7342.4	7364.2	7143.6	6463.6	8126.27	8197.4	7869.53	7556.9	8029.07	6990.47	0.0125737	-0.0463146	-0.104798	-0.0173604	-0.217204	-0.117372	-0.0584836	-0.0874378	-0.199844	-0.112406	0.555333	0.119242	0.0102222	0.604586	0.0149045	0.0113588	0.121644	0.0740571	0.0303756	0.124771	0.0032119	-0.0427749	-0.208596	-0.00379398
Prohibitin OS=Homo sapiens OX=9606 GN=PHB PE=1 SV=1	PHB	16044	17371.6	18234.8	15111.2	16053.4	16630.5	14963.6	15443.2	16008.8	14987.9	16383	15633	13480.1	13615.3	14790.1	14026.5	14461.5	17380.6	17216.8	15471.9	15931.7	13961.8	15668	15289.5	-0.15417	-0.111917	-0.302329	-0.135999	-0.171273	-0.148159	-0.190412	-0.16633	-0.0352736	0.131056	0.0686038	0.173007	0.012871	0.109161	0.192438	0.0424997	0.031601	0.0421605	0.754023	0.306008	-0.1794	-0.0852734	-0.571519	-0.130822
Calcium-binding mitochondrial carrier protein Aralar2 OS=Homo sapiens OX=9606 GN=SLC25A13 PE=1 SV=2	SLC25A13	5492.2	5056.1	4941.2	5822.6	5552.3	4917.9	6003.3	5702	5196.6	5912.1	4763.3	5200.2	6027.8	6083	5095.9	5906.4	5373	4195.6	5163.17	5633.97	5430.93	5735.57	5291.87	5158.33	0.125895	0.072944	0.15168	0.0355205	-0.00135117	0.025785	0.0787359	0.116159	-0.0368717	-0.153031	0.178698	0.444936	0.188542	0.748403	0.993193	0.810825	0.506179	0.392429	0.836445	0.38929	0.0941544	0.0256546	0.109906	0.00447078
DnaJ homolog subfamily A member 1 OS=Homo sapiens OX=9606 GN=DNAJA1 PE=1 SV=2	DNAJA1	5820.9	5816.6	5922.4	5967.2	5926.2	6130.7	5527.2	5709.8	5683.5	5723	5697	5735.2	5814.6	5679.9	5813.4	5654.9	5640.6	5723.8	5853.3	5640.17	6008.03	5769.3	5718.4	5673.1	-0.0535124	0.0376426	-0.0208539	-0.0336387	-0.0451129	0.0326585	-0.0584965	0.0127847	-0.0114742	-0.024259	0.0329816	0.0960985	0.211358	0.0206541	0.0138732	0.149188	0.0359406	0.33148	0.181564	0.135459	-0.0792909	0.0382932	-0.014076	-0.056681
pre-rRNA 2'-O-ribose RNA methyltransferase FTSJ3 OS=Homo sapiens OX=9606 GN=FTSJ3 PE=1 SV=2	FTSJ3	3791	4094.6	3685.8	3692.2	4123	3634.9	3873	3932.1	3566.6	3782.9	3106.9	3934.7	3858.1	3826.6	3518.1	3757.3	3568.9	3066.6	3857.13	3790.57	3816.7	3734.27	3608.17	3464.27	-0.0251155	-0.0152032	-0.0467041	-0.096263	-0.154979	-0.0215886	-0.0315008	0.049559	-0.058716	-0.108275	0.710364	0.847285	0.494558	0.427798	0.176724	0.737754	0.684299	0.672109	0.683038	0.310883	-0.00373013	-0.00109418	-0.0142813	-0.035498
ATP-dependent RNA helicase DDX24 OS=Homo sapiens OX=9606 GN=DDX24 PE=1 SV=1	DDX24	7213.1	7228.5	7471.5	6709.1	6959.6	6744.3	7066	6755	6927.9	6833.4	6644.1	6700.2	6323.3	6270.2	6108.1	6653.2	6674.2	6621.8	7304.37	6916.3	6804.33	6233.87	6725.9	6649.73	-0.0787587	-0.102305	-0.228632	-0.119032	-0.135463	-0.149873	-0.126327	-0.1096	-0.0164308	0.0931692	0.0342376	0.0120313	0.000536898	0.00456279	0.00153344	0.00352997	0.00494187	0.00455596	0.260516	0.00333259	-0.115421	-0.196394	-0.747651	-0.278626
3'-5' RNA helicase YTHDC2 OS=Homo sapiens OX=9606 GN=YTHDC2 PE=1 SV=2	YTHDC2	5280.8	5283.4	4637.3	5014	5221.5	4955.4	5515.2	5858.5	5397.7	5353.1	4918.5	5699.4	5969.2	5956.5	5805.4	5583.4	5518.2	5229.1	5067.17	5590.47	5063.63	5910.37	5323.67	5443.57	0.141789	-0.00100634	0.222068	0.071241	0.103373	0.0802789	0.223075	0.150827	0.032132	-0.118695	0.109976	0.988458	0.0189311	0.456948	0.193263	0.0965938	0.0009249	0.0647055	0.657521	0.0181401	0.135934	-5.07354e-06	0.382585	0.0242314
Lipoamide acyltransferase component of branched-chain alpha-keto acid dehydrogenase complex, mitochondrial OS=Homo sapiens OX=9606 GN=DBT PE=1 SV=3	DBT	9248.4	8703.9	9528.4	9373.6	8708.1	8901	9771.9	8582.9	9238.8	9467.4	9760.4	8661.2	8878.8	8761.6	8589.1	9269	9243.3	9481.2	9160.23	9197.87	8994.23	8743.17	9296.33	9331.17	0.00591494	-0.026384	-0.0672284	0.0212775	0.0266731	-0.0731434	-0.0408444	-0.0885059	0.00539567	0.0939016	0.93299	0.623438	0.178965	0.755544	0.537128	0.26831	0.307467	0.178304	0.922689	0.00649338	0.000178177	-0.00541418	-0.0502352	0.00259032
Chromodomain-helicase-DNA-binding protein 3 OS=Homo sapiens OX=9606 GN=CHD3 PE=1 SV=3	CHD3	1206.9	1177.4	1094	1179.8	1236	1027.4	1172.3	1086.7	998.2	1160.6	953.7	1131.6	1152.5	1114.6	969.2	1051.1	949.9	762.4	1159.43	1085.73	1147.73	1078.77	1081.97	921.133	-0.0947501	-0.0146324	-0.104037	-0.0997638	-0.331938	-0.00928696	-0.0894046	-0.0042732	-0.232174	-0.227901	0.29059	0.876923	0.284293	0.348311	0.0590217	0.930594	0.456202	0.971926	0.205409	0.194872	-0.0508542	-0.000834609	-0.0568286	-0.0456951
Probable 28S rRNA (cytosine(4447)-C(5))-methyltransferase OS=Homo sapiens OX=9606 GN=NOP2 PE=1 SV=2	NOP2	9233.6	9282.5	9096	8942.8	9417.1	8895.9	9690.8	10032.1	9499.6	9363.8	8872.5	9683.4	9134	9379	8947.3	9197.8	9172.9	9531.9	9204.03	9740.83	9085.27	9153.43	9306.57	9300.87	0.081779	-0.0187373	-0.00795323	0.0159828	0.0150989	-0.0897322	0.0107841	-0.0239361	-0.000883879	0.0230522	0.0315378	0.535869	0.730409	0.69399	0.493044	0.04233	0.759748	0.596868	0.983728	0.435611	0.122764	-0.00507673	-0.00108509	0.00253562
40S ribosomal protein S4, X isoform OS=Homo sapiens OX=9606 GN=RPS4X PE=1 SV=2	RPS4X	22456.1	23083.4	27739.9	24853.7	22588.5	27268.7	25483.9	24813.9	28149.4	23647	32482.2	24830.9	21388.5	22558.1	26382.7	23569.6	27812.4	30662.7	24426.5	26149.1	24903.6	23443.1	26986.7	27348.2	0.0983143	0.0279111	-0.0592818	0.143803	0.163002	-0.157596	-0.0871929	-0.203085	0.0191991	0.222284	0.427635	0.8349	0.684325	0.472575	0.332142	0.211252	0.510644	0.323945	0.921621	0.200932	0.0362707	0.00218727	-0.00976596	0.0468122
Phospholipase A-2-activating protein OS=Homo sapiens OX=9606 GN=PLAA PE=1 SV=2	PLAA	8306.9	8512.6	8021.5	8474.2	8887.3	8347.8	8568.1	9143.5	8876	8871.3	8928.1	8817.9	8992.3	9510.4	9117.7	9146.4	9449.5	8950.5	8280.33	8862.53	8569.77	9206.8	8872.43	9182.13	0.0980303	0.0495671	0.153011	0.099641	0.149141	0.0549807	0.103444	0.05337	0.0494996	-0.00387043	0.0563993	0.251979	0.0118236	0.015371	0.011377	0.20559	0.0476427	0.103722	0.105528	0.913439	0.122413	0.0296726	0.294891	0.180679
Catechol O-methyltransferase OS=Homo sapiens OX=9606 GN=COMT PE=1 SV=2	COMT	8295.6	8922.4	8484.5	8335.6	8695.9	8954.4	8325.1	8629.8	8952.3	8353.8	9263.4	8743.4	8486.1	8512.7	9283.2	8128.9	8825.4	9241.8	8567.5	8635.73	8661.97	8760.67	8786.87	8732.03	0.0114444	0.0158203	0.0321664	0.0364745	0.0274434	0.020722	0.016346	-0.00430814	-0.00903116	-0.00472302	0.805461	0.732978	0.579316	0.533474	0.682691	0.714433	0.771112	0.947109	0.90199	0.948525	0.00107527	0.00213431	0.00762615	0.0099534
Unconventional myosin-Ib OS=Homo sapiens OX=9606 GN=MYO1B PE=1 SV=3	MYO1B	6697.6	7005.5	7422	7013.4	7427.2	7633.9	6536.4	6750.8	6996.3	6751.9	6254.3	7439.7	6775.7	6980.7	7038.5	7252.4	7306.7	6740.1	7041.7	6761.17	7358.17	6931.63	6815.3	7099.73	-0.0586516	0.0634226	-0.0227284	-0.0471466	0.0118411	0.0359231	-0.086151	0.0244182	0.0589877	0.0345695	0.32191	0.318656	0.649661	0.60398	0.844199	0.333032	0.0988098	0.758132	0.504342	0.442271	-0.0288721	0.0315006	-0.00425734	-0.010324
Phosphoglucomutase-2 OS=Homo sapiens OX=9606 GN=PGM2 PE=1 SV=4	PGM2	10125	9803.8	9008.1	10567.1	10416.5	10043.6	10338.4	10274.3	9843.1	10091.3	9763.3	10196	11245.2	11055	10586.4	11621.6	11202	11258.3	9645.63	10151.9	10342.4	10962.2	10016.9	11360.6	0.0738066	0.100623	0.184589	0.0544834	0.236095	0.110783	0.0839664	0.130106	0.181612	0.0515059	0.2394	0.130172	0.0268755	0.356699	0.00862945	0.0316482	0.0683153	0.015869	0.00191346	0.166378	0.0458248	0.0891	0.289924	0.0243921
Drebrin OS=Homo sapiens OX=9606 GN=DBN1 PE=1 SV=4	DBN1	4425.7	4718.3	4171.5	4036.2	4639.8	4326.1	4502.8	4577.9	4261.9	4597.4	3610.3	4725.8	4574.5	4524.9	4143.7	4406.5	4269.4	3630.9	4438.5	4447.53	4334.03	4414.37	4311.17	4102.27	0.00293322	-0.0343619	-0.00786573	-0.0419939	-0.113651	-0.010799	0.0264962	0.0341281	-0.0716571	-0.105785	0.963298	0.679936	0.913436	0.758151	0.305637	0.851514	0.734773	0.798229	0.649388	0.319831	4.76332e-05	-0.00575673	-0.000309297	-0.00504952
Pentatricopeptide repeat domain-containing protein 3, mitochondrial OS=Homo sapiens OX=9606 GN=PTCD3 PE=1 SV=3	PTCD3	5993.7	6103.9	5267.9	5868.7	6071.3	5329.4	5877	6152	5396.6	6252.1	4993.9	5957.2	6158.8	6112	5318	5570.4	5221.8	4385.5	5788.5	5808.53	5756.47	5862.93	5734.4	5059.23	0.00498438	-0.00800599	0.0184331	-0.013547	-0.194271	0.0134487	0.0264391	0.0319801	-0.180724	-0.212704	0.956197	0.930124	0.853649	0.912355	0.171707	0.884313	0.776971	0.797069	0.262104	0.145211	9.69586e-05	-0.000251863	0.00126673	-0.000539659
Peripheral plasma membrane protein CASK OS=Homo sapiens OX=9606 GN=CASK PE=1 SV=3	CASK	6336.3	6177.4	7073	6814.3	6029.3	6622	6394.8	5974.5	6230.7	6393.2	6521.3	5971.5	6033.5	5557	6026.9	6332.1	6187.2	6423.4	6528.9	6200	6488.53	5872.47	6295.33	6314.23	-0.0745717	-0.00894754	-0.152873	-0.0525572	-0.0482324	-0.0783016	-0.143926	-0.100316	0.0043248	0.104641	0.337032	0.91686	0.107774	0.508423	0.492273	0.176152	0.0959381	0.138614	0.921326	0.0621641	-0.0352224	-0.000337297	-0.147903	-0.01544
Splicing factor U2AF 65 kDa subunit OS=Homo sapiens OX=9606 GN=U2AF2 PE=1 SV=4	U2AF2	7666	7981	8613.5	7958.9	7506.2	8170.6	7618.5	7380.6	7661.7	7599.6	8396.2	7596.8	6886.8	6831.3	7395.8	7076.5	7316.5	8000.6	8086.83	7553.6	7878.57	7037.97	7864.2	7464.53	-0.0984105	-0.0376417	-0.200416	-0.0402749	-0.115523	-0.102006	-0.162775	-0.160141	-0.0752479	0.0848934	0.141839	0.573939	0.0340478	0.594252	0.188266	0.0612489	0.0341138	0.0617081	0.356657	0.265771	-0.0834723	-0.00907669	-0.294193	-0.00910331
Sialic acid synthase OS=Homo sapiens OX=9606 GN=NANS PE=1 SV=2	NANS	9188.2	9400.2	9758.5	9942.6	9681.6	10735.7	9098.2	9336.2	9728.3	8878.1	11091.6	9510.4	9241.7	9230.3	10173.9	10233.9	10762.8	12306.8	9448.97	9387.57	10120	9548.63	9826.7	11101.2	-0.00940532	0.0989761	0.0151377	0.0565504	0.232483	0.024543	-0.0838384	-0.0414128	0.175932	0.217345	0.81656	0.134154	0.792364	0.607639	0.0622036	0.67989	0.268691	0.722182	0.23206	0.0895538	-0.000827781	0.0863464	0.00153005	0.0122349
Selenide, water dikinase 1 OS=Homo sapiens OX=9606 GN=SEPHS1 PE=1 SV=2	SEPHS1	3404.1	3491.2	3436.7	3635.7	3686.2	3785	3146.4	3266.1	3242.6	3293	3586	3417.1	3405.4	3368.3	3462.2	3418.2	3499.1	3463.4	3444	3218.37	3702.3	3411.97	3432.03	3460.23	-0.0977564	0.104337	-0.0134816	-0.00502158	0.00678418	0.0842749	-0.117818	-0.00846001	0.0118058	0.0202658	0.00716733	0.00699587	0.438835	0.89912	0.662897	0.0132797	0.00492495	0.833021	0.764866	0.250692	-0.209653	0.224862	-0.00482235	-0.000231909
Peroxisomal acyl-coenzyme A oxidase 3 OS=Homo sapiens OX=9606 GN=ACOX3 PE=1 SV=2	ACOX3	3348.9	3357.3	3412	3478.2	3576.5	3511.2	3328.8	3245.6	3224.4	3415.5	3317.2	3501.7	3404.8	3490.3	3372.5	3503.4	3563.3	3242.6	3372.73	3266.27	3521.97	3422.53	3411.47	3436.43	-0.0462757	0.062463	0.0211463	0.0164739	0.0269937	0.067422	-0.0413167	0.00467247	0.0105199	0.00584738	0.0469173	0.0130243	0.284459	0.533079	0.560309	0.0300929	0.0941241	0.870799	0.834447	0.900635	-0.061485	0.117758	0.0115455	0.0045008
CCAAT/enhancer-binding protein zeta OS=Homo sapiens OX=9606 GN=CEBPZ PE=1 SV=3	CEBPZ	8075.8	8020.2	8493.7	8104.6	7995.4	8142.6	7889.3	8016.9	8114.9	7788.5	8711.8	8177.5	7266.6	7566.1	7725.3	7876.7	8006.2	8856.7	8196.57	8007.03	8080.87	7519.33	8225.93	8246.53	-0.0337519	-0.0205097	-0.124415	0.00515965	0.00876804	-0.0906631	-0.103905	-0.129575	0.00360839	0.133183	0.309769	0.498976	0.0280714	0.928283	0.890834	0.0310075	0.016567	0.077733	0.962111	0.0960709	-0.0171785	-0.00619229	-0.193059	0.000166758
L-lactate dehydrogenase B chain OS=Homo sapiens OX=9606 GN=LDHB PE=1 SV=2	LDHB	10504.3	10942.9	13311.5	11230.6	10556.3	13300.1	11239.5	11799	14114.4	10726.3	16230.2	11987.5	10556.8	11278.2	14042.4	11277.5	13310.6	17720.5	11586.2	12384.3	11695.7	11959.1	12981.3	14102.9	0.0961007	0.0135625	0.0457012	0.164027	0.283577	-0.0503995	0.0321387	-0.118326	0.11955	0.237876	0.554504	0.93176	0.79955	0.499086	0.295316	0.773296	0.854279	0.632026	0.680167	0.380752	0.0246109	0.00041631	0.00444007	0.0495074
Glutathione S-transferase Mu 3 OS=Homo sapiens OX=9606 GN=GSTM3 PE=1 SV=3	GSTM3	12363.2	13875.9	13977	11976.5	13572.5	14636.4	12404.6	14361.8	15357	11937.9	14752	14528.3	12886.8	13927.3	16015.2	12489.6	14370.1	16637	13405.4	14041.1	13395.1	14276.4	13739.4	14498.9	0.0668487	-0.00110174	0.0908249	0.0355083	0.113133	0.0239762	0.0919267	0.0553166	0.0776244	0.0223079	0.564001	0.991771	0.456408	0.764807	0.450055	0.861402	0.503912	0.698341	0.639478	0.890084	0.0166266	-3.95372e-06	0.0309392	0.00413488
Signal recognition particle receptor subunit alpha OS=Homo sapiens OX=9606 GN=SRPRA PE=1 SV=2	SRPRA	8644	8576.5	8797.3	8724.6	8469.7	8330.7	10445.5	10323.5	10177.5	9964.9	9266.8	9820.7	10110.7	10016.2	9576.5	10296.7	9996.4	9622.7	8672.6	10315.5	8508.33	9901.13	9684.13	9971.93	0.250277	-0.027588	0.191129	0.159158	0.201409	-0.0591482	0.218717	0.0319707	0.0422503	0.0102796	8.46816e-05	0.282993	0.00226684	0.0104606	0.00320752	0.0849895	0.00227625	0.465087	0.375069	0.795152	1.01918	-0.0151244	0.505456	0.315204
Nucleoporin NUP188 homolog OS=Homo sapiens OX=9606 GN=NUP188 PE=1 SV=1	NUP188	4734.7	4525.3	4566.8	4414.8	4306	4394.7	4766	4485.8	4592.4	4470.4	4283.5	4341.6	4159.9	4073.2	4179	4091.2	3974.9	3843.6	4608.93	4614.73	4371.83	4137.37	4365.17	3969.9	0.00181438	-0.0761945	-0.15572	-0.0783962	-0.21533	-0.157534	-0.0795256	-0.0773239	-0.136934	-0.0596102	0.958102	0.0304077	0.00278314	0.0448631	0.00264362	0.00557785	0.00735791	0.0237239	0.0119273	0.100077	3.37264e-05	-0.115588	-0.397937	-0.105687
Fragile X mental retardation syndrome-related protein 2 OS=Homo sapiens OX=9606 GN=FXR2 PE=1 SV=2	FXR2	7162.1	7610.9	7785	7363.3	7639.7	7599.4	8226.6	8042	8336.9	7881.8	7692.4	7942.5	7982.4	7674.3	7955.4	7944.5	7952.5	7916.8	7519.33	8201.83	7534.13	7870.7	7838.9	7937.93	0.125342	0.00283681	0.0658872	0.0600465	0.0781587	-0.0594545	0.0630504	0.00584073	0.0181122	0.0122715	0.0289163	0.945807	0.169736	0.185768	0.0874378	0.0645337	0.0619045	0.810255	0.262974	0.534718	0.192883	6.86438e-05	0.0507481	0.0438957
Glutathione synthetase OS=Homo sapiens OX=9606 GN=GSS PE=1 SV=1	GSS	9454.5	9899	9419	9504	9901.4	9771.9	9118.5	9526.7	9547.6	9157.4	9333.2	9608.1	9644.3	9693.9	10029.1	9194.5	9805.5	9273.2	9590.83	9397.6	9725.77	9789.1	9366.23	9424.4	-0.0293638	0.0201558	0.0295201	-0.0341872	-0.0252554	0.0588839	0.00936425	0.0637072	0.00893179	-0.0547755	0.405932	0.52451	0.369164	0.329773	0.536289	0.101387	0.72567	0.0767274	0.814722	0.183084	-0.0114973	0.00564859	0.0127757	-0.0164709
Thioredoxin domain-containing protein 5 OS=Homo sapiens OX=9606 GN=TXNDC5 PE=1 SV=2	TXNDC5	10101.6	9772.2	10952.3	9992.9	9250.3	10151.3	10868	10377.5	10896.6	10384.1	10899.9	10358.6	9900	9748.1	10095.4	9656.8	9690.1	10309.8	10275.4	10714	9798.17	9914.5	10547.5	9885.57	0.0603118	-0.0686061	-0.051578	0.0377158	-0.0557943	-0.11189	0.0170282	-0.0892937	-0.0935101	-0.00421635	0.323445	0.346852	0.379563	0.527019	0.396325	0.0151537	0.713767	0.0355686	0.074489	0.907921	0.0295648	-0.031549	-0.0216997	0.0104915
Glutamate dehydrogenase 1, mitochondrial OS=Homo sapiens OX=9606 GN=GLUD1 PE=1 SV=2	GLUD1	12287.6	12526.4	12212.9	12227.7	12819.8	11979.5	11609.6	11417.1	11239.6	11997.5	11276.4	11648.6	11542.4	11749.4	10957.8	11409.3	11387.8	11062.5	12342.3	11422.1	12342.3	11416.5	11640.8	11286.5	-0.111783	3.89634e-06	-0.112487	-0.0844169	-0.129009	-0.000703282	-0.112491	-0.0280697	-0.0445919	-0.0165222	0.0029737	0.999906	0.0222019	0.0373756	0.00197608	0.983943	0.0545669	0.516357	0.208472	0.646077	-0.282443	1.58698e-10	-0.186009	-0.120498
Heterogeneous nuclear ribonucleoprotein L-like OS=Homo sapiens OX=9606 GN=HNRNPLL PE=1 SV=1	HNRNPLL	5505.8	5847.3	6491.9	5948	5747	6300.2	5651.5	5586.6	5815.6	5698.1	5820	5783.5	5561.7	5354.2	5799.8	5665.2	5972.6	5852.7	5948.33	5684.57	5998.4	5571.9	5767.2	5830.17	-0.0654351	0.0120922	-0.0943161	-0.0446144	-0.0289484	-0.028881	-0.106408	-0.0497017	0.0156661	0.0653678	0.42471	0.887176	0.300041	0.567827	0.716097	0.482395	0.107995	0.217898	0.549552	0.174798	-0.0243358	0.00062868	-0.0493104	-0.0109655
Gamma-tubulin complex component 2 OS=Homo sapiens OX=9606 GN=TUBGCP2 PE=1 SV=2	TUBGCP2	3474.5	3479.5	3510.5	3517.2	3468.2	3683.9	3578.2	3532.1	3568.7	3496.7	3671.8	3549.6	3612.8	3421.5	3753.9	3589.7	3707.9	3718.1	3488.17	3559.67	3556.43	3596.07	3572.7	3671.9	0.0292732	0.0279621	0.0439508	0.0345458	0.0740578	0.0146776	0.0159886	0.00940499	0.039512	0.030107	0.0165316	0.361017	0.328216	0.186332	0.0126329	0.72742	0.750533	0.841296	0.208533	0.509224	0.0521556	0.0123725	0.0212652	0.0252085
LIM and calponin homology domains-containing protein 1 OS=Homo sapiens OX=9606 GN=LIMCH1 PE=1 SV=4	LIMCH1	5398.9	5265.7	5658.5	5570.4	5433.6	5881.4	6642.4	6148.1	6819.7	6125	6144.4	6214.8	6759.6	6257.2	6979.1	7092.6	6900.8	7415.2	5441.03	6536.73	5628.47	6665.3	6161.4	7136.2	0.264689	0.0488613	0.292789	0.179378	0.391275	0.0281	0.243928	0.113412	0.211898	0.0984862	0.00910964	0.34607	0.00727061	0.00370217	0.000859939	0.683779	0.0145632	0.07943	0.00307831	0.145649	0.540098	0.022517	0.626109	0.436164
Polyadenylate-binding protein 4 OS=Homo sapiens OX=9606 GN=PABPC4 PE=1 SV=1	PABPC4	7634.3	7860.4	7998.3	7452.6	7663.4	7856.5	7005.5	7285.1	7320.5	7095.1	7832.5	6897.9	7183.3	7029.7	6910.2	6729.7	6701.9	6881.9	7831	7203.7	7657.5	7041.07	7275.17	6771.17	-0.120458	-0.0323231	-0.153403	-0.106216	-0.209792	-0.0329441	-0.121079	-0.0471863	-0.103576	-0.0563896	0.0125453	0.332937	0.00395334	0.141063	0.00090564	0.270107	0.0119197	0.47215	0.157077	0.0494559	-0.229054	-0.0154387	-0.368632	-0.0903461
Nucleophosmin OS=Homo sapiens OX=9606 GN=NPM1 PE=1 SV=2	NPM1	31948	30268.4	37865.3	35129.8	30749.4	34989.5	37770.6	34686.9	38842.5	34105.4	41059	33860.1	33067.1	36469	37082.6	37739.1	40155.8	43796	33360.6	37100	33622.9	35539.6	36341.5	40563.6	0.153275	0.0113004	0.0912823	0.123474	0.282043	-0.0619931	0.0799819	-0.0321919	0.158569	0.190761	0.226545	0.927687	0.452463	0.417186	0.0679005	0.426306	0.371073	0.778865	0.224845	0.0804499	0.0988389	0.000368375	0.0314392	0.0468795
Proliferating cell nuclear antigen OS=Homo sapiens OX=9606 GN=PCNA PE=1 SV=1	PCNA	9760.2	8823.4	8102.4	9034.2	8628.8	8182.4	8790.8	8840.9	8686.1	8379.5	9451.3	8667.6	9187.1	9240.6	9101	8720.9	7944	10445.1	8895.33	8772.6	8615.13	9176.23	8832.8	9036.67	-0.0200442	-0.0461755	0.0448534	-0.0101778	0.022742	0.0648976	0.091029	0.0550312	0.0329199	-0.0221114	0.811591	0.630786	0.591044	0.918909	0.880352	0.00272136	0.0876005	0.34734	0.812663	0.85962	-0.00181726	-0.00924056	0.0102436	-0.000373807
Nuclear pore complex protein Nup214 OS=Homo sapiens OX=9606 GN=NUP214 PE=1 SV=2	NUP214	5681	5759.6	5883.3	5731.6	5659.4	5725.6	5728.2	5690.2	5767.6	5757.4	5694.8	5851	5749.7	5602.3	5466.4	5436.2	5372.4	5001.2	5774.63	5728.67	5705.53	5606.13	5767.73	5269.93	-0.0115299	-0.0173676	-0.0427233	-0.00172488	-0.131945	-0.0311933	-0.0253557	-0.0409984	-0.13022	-0.0892213	0.505907	0.336082	0.169887	0.930515	0.02694	0.221984	0.307226	0.159166	0.025335	0.101036	-0.00341205	-0.00822452	-0.0328901	-5.39487e-05
Long-chain-fatty-acid--CoA ligase 1 OS=Homo sapiens OX=9606 GN=ACSL1 PE=1 SV=1	ACSL1	6784.1	6600	6921.1	7197.5	6782.1	7175.5	6519.1	6456.1	6446.7	6675.8	6816.7	6860	6501.7	6434.8	6413.7	6296.3	6221.2	6680.6	6768.4	6473.97	7051.7	6450.07	6784.17	6399.37	-0.0641649	0.0591563	-0.0695008	0.00335678	-0.0808857	-0.00533587	-0.128657	-0.0728575	-0.0842425	-0.0113849	0.0371248	0.158974	0.0301918	0.89137	0.0957131	0.531435	0.011926	0.0056062	0.0654257	0.743776	-0.0917774	0.0472466	-0.105649	0.000167645
Golgin subfamily A member 4 OS=Homo sapiens OX=9606 GN=GOLGA4 PE=1 SV=1	GOLGA4	5406.6	5269.2	5096.6	5658.7	5835.4	5303.4	5350.8	5426.9	4890.9	5566.4	4587.9	5397.1	5719.6	5767.8	5149.9	5679.1	5519	4542.2	5257.47	5222.87	5599.17	5545.77	5183.8	5246.77	-0.00952592	0.0908443	0.0770191	-0.0203577	-0.00293917	0.086545	-0.0138252	0.0973769	0.0174186	-0.0799583	0.864312	0.130993	0.256092	0.826557	0.978104	0.281511	0.842951	0.373103	0.899099	0.503254	-0.000603273	0.0801931	0.0455649	-0.00168414
Prohibitin-2 OS=Homo sapiens OX=9606 GN=PHB2 PE=1 SV=2	PHB2	18192.1	18251	20553.9	18202.9	17959.6	18882	18147	17871.6	18856.1	17893.9	19721.9	18133.6	16706.2	17166.2	17437.1	17375	17606	19182.7	18999	18291.6	18348.2	17103.2	18583.1	18054.6	-0.0547448	-0.0502876	-0.15166	-0.0319297	-0.0735597	-0.0969152	-0.101372	-0.11973	-0.04163	0.0781003	0.442611	0.474386	0.0784229	0.689095	0.382251	0.0305841	0.023397	0.0728891	0.54834	0.191941	-0.0193785	-0.0162865	-0.167669	-0.00516369
Integrator complex subunit 3 OS=Homo sapiens OX=9606 GN=INTS3 PE=1 SV=1	INTS3	4117.3	4174	3794.8	3872.2	3979	3867.9	3690.1	3642.5	3516.8	3787.5	3414.1	3692.2	3619.7	3468.1	3382.3	3611.6	3462.6	3381	4028.7	3616.47	3906.37	3490.03	3631.27	3485.07	-0.155734	-0.044487	-0.207074	-0.149841	-0.209128	-0.05134	-0.162587	-0.0572321	-0.0592866	-0.00205456	0.0329675	0.378164	0.0170656	0.0710731	0.0161761	0.217812	0.00602832	0.344172	0.326229	0.961548	-0.230784	-0.0187877	-0.366081	-0.172062
Oxysterol-binding protein 1 OS=Homo sapiens OX=9606 GN=OSBP PE=1 SV=1	OSBP	11455.6	11720.9	12236.6	11476.8	11527.7	12395.1	12863.1	13385.5	13918.7	12034.6	14180.6	12778.9	13299.5	13068.3	14473.9	13492.9	14802.7	15899.3	11804.4	13389.1	11799.9	13613.9	12998	14731.6	0.181738	-0.000550082	0.20576	0.138973	0.319597	0.0240214	0.20631	0.0667871	0.180624	0.113837	0.0141966	0.991024	0.0212233	0.149218	0.0161723	0.693938	0.0263032	0.465885	0.13824	0.244768	0.335819	-2.15407e-06	0.344274	0.114816
Nuclear valosin-containing protein-like OS=Homo sapiens OX=9606 GN=NVL PE=1 SV=1	NVL	5152.1	5167.3	4558.3	4944.6	5256	4707	5681.1	5625	5039.4	5412.6	4398.9	5493.7	5687.7	5597.6	4983	5481.6	5005.9	4291.4	4959.23	5448.5	4969.2	5422.77	5101.73	4926.3	0.135742	0.0028965	0.128912	0.0408704	-0.00961262	-0.00683001	0.126015	0.0880416	-0.050483	-0.138525	0.163322	0.970796	0.195669	0.742869	0.938306	0.936163	0.171435	0.483356	0.740245	0.293275	0.106823	3.72835e-05	0.0913312	0.00527586
Alpha-adducin OS=Homo sapiens OX=9606 GN=ADD1 PE=1 SV=2	ADD1	5622.1	5152.7	5088.7	5301.3	5282.7	5190.1	4489.2	4589.5	4487.4	4858.6	4901.8	4937.2	4732.1	4704.1	4437.9	3927.6	3794.9	3696.9	5287.83	4522.03	5258.03	4624.7	4899.2	3806.47	-0.225705	-0.00815342	-0.193317	-0.110131	-0.474224	0.0323882	-0.185164	-0.0831864	-0.364094	-0.280907	0.0111153	0.870591	0.0261858	0.0838215	0.00121266	0.361035	0.00316508	0.0466025	0.000101733	0.0020716	-0.441045	-0.000490721	-0.305815	-0.118571
40S ribosomal protein SA OS=Homo sapiens OX=9606 GN=RPSA PE=1 SV=4	RPSA	8296.4	8516.1	8364.5	8716.8	8735.2	8502.6	8620.7	8456.6	8460	8666.6	8249.4	8543.6	8329.2	8378.4	7967.6	7904	7832.2	7123.1	8392.33	8512.43	8651.53	8225.07	8486.53	7619.77	0.0204996	0.0438839	-0.0290446	0.0161034	-0.139325	-0.0495442	-0.0729285	-0.045148	-0.155429	-0.110281	0.22847	0.0588168	0.312564	0.537267	0.0399396	0.110049	0.0462649	0.218191	0.0356929	0.0974016	0.0131437	0.053999	-0.0146693	0.00434484
Syntaxin-binding protein 2 OS=Homo sapiens OX=9606 GN=STXBP2 PE=1 SV=2	STXBP2	5582.4	5908.6	6307.7	6140.1	5854.2	6268	6158.9	6143.6	6367.2	6067.4	6581.5	6305	5985.6	5846.9	6346.4	6070.7	6186.4	6275.9	5932.9	6223.23	6087.43	6059.63	6317.97	6177.67	0.0689269	0.0370966	0.030493	0.0907229	0.0583246	-0.0384338	-0.00660357	-0.0602298	-0.0323983	0.0278315	0.26064	0.559063	0.648008	0.208426	0.324319	0.378645	0.892255	0.286642	0.43002	0.502332	0.0402505	0.00936836	0.00574548	0.0617867
Importin-4 OS=Homo sapiens OX=9606 GN=IPO4 PE=1 SV=2	IPO4	3125.3	3263.3	2956.5	2978.8	3120.5	3039.4	2873.5	3084.4	3060.1	2929.4	3184.9	3124.4	3013.6	2978.9	3113.7	2770	2782	3185	3115.03	3006	3046.23	3035.4	3079.57	2912.33	-0.0514026	-0.0322211	-0.037361	-0.0165202	-0.0970721	0.0140416	-0.00513981	-0.0208407	-0.0805519	-0.0597112	0.381357	0.520349	0.459855	0.777864	0.280789	0.725104	0.859975	0.638544	0.345884	0.435728	-0.0215206	-0.0091413	-0.0126048	-0.0018023
Zinc phosphodiesterase ELAC protein 2 OS=Homo sapiens OX=9606 GN=ELAC2 PE=1 SV=2	ELAC2	4712.7	4687.7	4380.7	4716.4	4833.2	4359.6	4382.5	4424.3	4109.4	4797.3	4312	4674.6	4496.5	4617.5	4301.9	4272.9	4109.1	3703.1	4593.7	4305.4	4636.4	4471.97	4594.63	4028.37	-0.0935094	0.0133484	-0.0387472	0.000293092	-0.189462	0.0547622	-0.0520956	-0.0390403	-0.189755	-0.150714	0.118438	0.822214	0.436253	0.996124	0.0476414	0.284528	0.387016	0.515748	0.0643428	0.0827629	-0.0866371	0.00113482	-0.0139591	4.94299e-07
Cell division cycle 5-like protein OS=Homo sapiens OX=9606 GN=CDC5L PE=1 SV=2	CDC5L	8316.6	8391	8594.2	8553.9	8220.2	8176.4	8787.9	8641.6	8397.6	9080.7	7919.1	8673.1	8683.6	8472	8202	8428	7952.9	7091.9	8433.93	8609.03	8316.83	8452.53	8557.63	7824.27	0.0296456	-0.0201713	0.00317818	0.0210062	-0.10825	-0.0264675	0.0233495	-0.0178281	-0.129256	-0.111428	0.281733	0.465281	0.914225	0.741767	0.201899	0.433551	0.500411	0.789196	0.23003	0.204718	0.0163099	-0.00670262	0.000123781	0.0027252
Cullin-1 OS=Homo sapiens OX=9606 GN=CUL1 PE=1 SV=2	CUL1	5359	5488.2	5587.5	5886.7	5778.9	6054.8	5241.8	5207.5	5245.6	5189	5501.1	5488.5	5456.1	5452.9	5580.1	5414.2	5627	5390.1	5478.23	5231.63	5906.8	5496.37	5392.87	5477.1	-0.0664493	0.108666	0.00476753	-0.0226584	-0.000298495	0.0712168	-0.103899	0.0274259	0.0223599	-0.00506603	0.0214501	0.0146122	0.828204	0.521267	0.991518	0.00371486	0.0105531	0.401036	0.542731	0.83397	-0.110875	0.199433	0.000390283	-0.00641094
Annexin A7 OS=Homo sapiens OX=9606 GN=ANXA7 PE=1 SV=3	ANXA7	6723	6654.1	5525.9	6514.4	6802.6	5973.4	7172	7592.9	6799.5	6829.1	5735.7	6806.1	8090.6	7997.1	7382.7	8056.7	7680.8	6514.8	6301	7188.13	6430.13	7823.47	6456.97	7417.43	0.190036	0.0292678	0.312227	0.0352758	0.235339	0.122191	0.282959	0.276951	0.200063	-0.076888	0.120386	0.79192	0.0271447	0.783108	0.138747	0.117307	0.013343	0.0320888	0.177623	0.474191	0.174724	0.00296539	0.489046	0.00374552
14-3-3 protein zeta/delta OS=Homo sapiens OX=9606 GN=YWHAZ PE=1 SV=1	YWHAZ	20498.2	19461.7	18486.5	19562.2	20866.4	19718.7	19658.6	20267.6	20329	19072.5	19994.1	19935.3	21257.6	21964.9	21545.2	21696	22286.9	23820.8	19482.1	20085.1	20049.1	21589.2	19667.3	22601.2	0.0439716	0.0413858	0.14816	0.0136472	0.21425	0.104189	0.106775	0.134513	0.200603	0.0660895	0.385173	0.470216	0.0267725	0.79074	0.022158	0.00712149	0.0285369	0.00603828	0.0137759	0.203074	0.0182194	0.0135622	0.232954	0.00139156
Proteasome subunit alpha type-5 OS=Homo sapiens OX=9606 GN=PSMA5 PE=1 SV=3	PSMA5	6881.7	7455.5	8291.4	7394.5	7260.4	8140	7648.2	7724	8606.6	7089	9295.2	7542.2	7089.3	7298.5	8561.2	7840.9	9094.4	10536.3	7542.87	7992.93	7598.3	7649.67	7975.47	9157.2	0.0836121	0.0105638	0.020284	0.080456	0.279794	-0.0633282	0.00972021	-0.0601721	0.199338	0.25951	0.429014	0.915774	0.870679	0.611975	0.140406	0.568507	0.928129	0.7097	0.314822	0.170833	0.0307299	0.00040366	0.00121992	0.0171586
4-trimethylaminobutyraldehyde dehydrogenase OS=Homo sapiens OX=9606 GN=ALDH9A1 PE=1 SV=3	ALDH9A1	10401.1	9917.8	8072.7	9320.7	9999.9	8551.6	9563.9	9597.3	8674.3	9408.3	7669.7	9231.3	10381.5	9854.7	9159.8	10053.8	9061.5	8371	9463.87	9278.5	9290.73	9798.67	8769.77	9162.1	-0.0285382	-0.0266373	0.0501557	-0.109891	-0.0467514	0.0786939	0.076793	0.160047	0.0631399	-0.0969071	0.821853	0.843774	0.694501	0.483212	0.743735	0.326226	0.406365	0.191844	0.62284	0.350703	-0.00243162	-0.00196513	0.007941	-0.0347105
Mitochondrial carrier homolog 2 OS=Homo sapiens OX=9606 GN=MTCH2 PE=1 SV=1	MTCH2	12126.6	11180.9	12682.1	13532.6	10913.4	11847.3	13028	12776.1	13616.6	12070.5	13183.9	12058.1	11654.5	11681.9	12428.2	13237	14209.8	15579.7	11996.5	13140.2	12097.8	11921.5	12437.5	14342.2	0.131373	0.0121232	-0.00904776	0.052079	0.257645	-0.140421	-0.0211709	-0.0611267	0.205566	0.266693	0.0858129	0.914233	0.88939	0.48633	0.0440731	0.0265413	0.837865	0.316549	0.0699304	0.0288977	0.140103	0.000472112	-0.000460602	0.0163043
Eukaryotic translation initiation factor 2 subunit 1 OS=Homo sapiens OX=9606 GN=EIF2S1 PE=1 SV=3	EIF2S1	8886.7	8795.2	8424.2	8730.6	9038.4	8667.5	9135.6	9286.7	9335.6	8738.7	9086.9	8959.1	9460.7	9505.6	9229.1	9517.5	9608.1	9697.9	8702.03	9252.63	8812.17	9398.47	8928.23	9607.83	0.0885115	0.0181442	0.111073	0.0370222	0.142859	0.0225614	0.0929286	0.0740507	0.105836	0.0317857	0.0231127	0.577739	0.0135609	0.26386	0.00385654	0.236094	0.0148743	0.0240917	0.00400785	0.10503	0.144818	0.0043232	0.207452	0.021422
Serine-threonine kinase receptor-associated protein OS=Homo sapiens OX=9606 GN=STRAP PE=1 SV=1	STRAP	7278.8	8094.2	9060.4	7947.1	7936.9	9145.4	8714.9	8755.1	9780.5	8562.8	9818	8772.8	8562.5	8388.5	9824.3	8806.6	9931.5	9862	8144.47	9083.5	8343.13	8925.1	9051.2	9533.37	0.157428	0.0347691	0.132048	0.152289	0.227166	-0.02538	0.097279	-0.0202407	0.0748767	0.0951175	0.205555	0.776029	0.318319	0.232405	0.0923753	0.795277	0.390298	0.842805	0.416094	0.353938	0.108164	0.00382884	0.0656461	0.0965139
Cleavage stimulation factor subunit 3 OS=Homo sapiens OX=9606 GN=CSTF3 PE=1 SV=1	CSTF3	6247.1	5907	5280	6010	5994.5	5365.8	5858.4	5588.8	5153.3	6003.9	4960.6	5677.7	6320.5	6229.3	5450.5	5941.2	5553.4	5059.8	5811.37	5533.5	5790.1	6000.1	5547.4	5518.13	-0.0706852	-0.00528922	0.0461091	-0.0670657	-0.0746972	0.116794	0.0513983	0.113175	-0.00763144	-0.120806	0.471558	0.954966	0.658136	0.562487	0.484606	0.246594	0.578957	0.335323	0.945186	0.268988	-0.0230763	-0.000105848	0.00837729	-0.0167589
InaD-like protein OS=Homo sapiens OX=9606 GN=PATJ PE=1 SV=3	PATJ	4555.6	4469.7	4653.1	4813.3	4852.7	4718	4526.4	4506.7	4303.3	4524.4	4119.1	4642.9	4449.1	4466.6	4317	4070.8	4154.4	3441.1	4559.47	4445.47	4794.67	4410.9	4428.8	3888.77	-0.0365302	0.0725654	-0.047792	-0.0419492	-0.229552	-0.0112618	-0.120357	-0.00584279	-0.187603	-0.18176	0.268704	0.0239368	0.104427	0.478175	0.0441203	0.706773	0.00343729	0.919062	0.121406	0.0857415	-0.0208487	0.117624	-0.046893	-0.0134411
ADP/ATP translocase 1 OS=Homo sapiens OX=9606 GN=SLC25A4 PE=1 SV=4	SLC25A4	2480.4	2650.5	2652.7	2407.7	2522.5	2602.4	2206.6	2243.7	2262.5	2282	2467.4	2309.2	2050.2	2041.5	2215.5	2235.7	2248	2695.8	2594.53	2237.6	2510.87	2102.4	2352.87	2393.17	-0.213523	-0.0472897	-0.303438	-0.141056	-0.116554	-0.089915	-0.256148	-0.162382	0.0245013	0.186884	0.00385801	0.356335	0.00360498	0.0409356	0.281139	0.0835012	0.0069486	0.0363662	0.815815	0.146352	-0.515367	-0.0211925	-0.741328	-0.195771
Actin-related protein 3 OS=Homo sapiens OX=9606 GN=ACTR3 PE=1 SV=3	ACTR3	6803.9	6639.7	5768.9	6654.4	7033.1	6237.6	6277.4	6466.6	6036.3	6436.3	5647.9	6508.7	7236.7	7499	6454.1	7126.2	6791.8	6289.5	6404.17	6260.1	6641.7	7063.27	6197.63	6735.83	-0.0328252	0.0525417	0.141325	-0.0472934	0.0728456	0.17415	0.088783	0.188618	0.120139	-0.0684791	0.697238	0.579895	0.216073	0.651098	0.456553	0.0760985	0.339387	0.106956	0.216991	0.455869	-0.00514104	0.012434	0.0940373	-0.0088133
ATP-dependent DNA/RNA helicase DHX36 OS=Homo sapiens OX=9606 GN=DHX36 PE=1 SV=2	DHX36	6264.4	6678.9	6794.3	6432.4	6785.2	7075.4	6726.2	7208	7095.1	6677.2	6877.2	7277.4	7119.4	7168.5	7301.9	6568	6723.2	6099.9	6579.2	7009.77	6764.33	7196.6	6943.93	6463.7	0.0914543	0.0400356	0.129403	0.0778409	-0.0255519	0.0379491	0.0893677	0.0515624	-0.103393	-0.154955	0.118122	0.493342	0.0220729	0.201361	0.664327	0.295462	0.0894967	0.243084	0.135444	0.0198376	0.0848394	0.012285	0.21431	0.0541791
Serine/threonine-protein phosphatase 2A catalytic subunit alpha isoform OS=Homo sapiens OX=9606 GN=PPP2CA PE=1 SV=1	PPP2CA	5178.5	4988	3937.9	4960	5401.2	4448.5	4666.2	4836.3	4244.4	4755.1	3717.7	4849.3	5487.5	5742	4758.1	4812.9	4857	3540.1	4701.47	4582.3	4936.57	5329.2	4440.7	4403.33	-0.037039	0.0703971	0.180808	-0.0823238	-0.0945148	0.217847	0.110411	0.263132	-0.012191	-0.275323	0.792587	0.645831	0.265655	0.648095	0.63376	0.0952427	0.385485	0.130029	0.950339	0.151308	-0.0037392	0.0133671	0.104088	-0.0155066
Ubiquitin conjugation factor E4 A OS=Homo sapiens OX=9606 GN=UBE4A PE=1 SV=2	UBE4A	8557.9	9035.5	7796.4	8467.5	9120.3	7870.6	8412.3	8887.3	8110.7	8798.6	7196.8	8721.8	9029.4	9182.4	8351.9	8525.5	7859.2	6541.7	8463.27	8470.1	8486.13	8854.57	8239.07	7642.13	0.00116438	0.00389272	0.0652071	-0.0387337	-0.147239	0.0640427	0.0613144	0.103941	-0.108505	-0.212446	0.987964	0.966407	0.425945	0.741562	0.297101	0.322474	0.451398	0.348923	0.487891	0.129416	6.12351e-06	5.77674e-05	0.0241687	-0.00502968
Serine/threonine-protein phosphatase 2A 55 kDa regulatory subunit B alpha isoform OS=Homo sapiens OX=9606 GN=PPP2R2A PE=1 SV=1	PPP2R2A	9526.5	9688.5	8533.9	9187.9	10417.9	9496.8	8735.5	9360.7	8964.9	8860	8607.1	9300.1	9732.7	9773	9614	9130.4	9165.1	9101.7	9249.63	9020.37	9700.87	9706.57	8922.4	9132.4	-0.0362101	0.0687175	0.0695649	-0.0519643	-0.0184021	0.105775	0.000847445	0.121529	0.0335622	-0.087967	0.601124	0.431605	0.277755	0.47333	0.761884	0.0220453	0.988524	0.0196096	0.35998	0.000357946	-0.00800372	0.025076	0.0387016	-0.0168799
Ankyrin repeat and KH domain-containing protein 1 OS=Homo sapiens OX=9606 GN=ANKHD1 PE=1 SV=1	ANKHD1	5288.9	5100.7	4677.9	5133.4	5332.3	4951.8	5806.8	5809.5	5537.7	5485.3	5078.3	5560.9	5880.1	5681.3	5738.9	5419.3	5366.9	5249.8	5022.5	5718	5139.17	5766.77	5374.83	5345.33	0.187105	0.0331288	0.199357	0.0978144	0.0898743	0.012252	0.166228	0.101543	-0.0079401	-0.109483	0.0261821	0.6105	0.0173095	0.207751	0.160185	0.674371	0.00732768	0.0717363	0.860992	0.00553731	0.295999	0.00709997	0.35121	0.0667542
FAD synthase OS=Homo sapiens OX=9606 GN=FLAD1 PE=1 SV=1	FLAD1	3824.9	4096.6	3918.7	3833.1	3946.3	3795.3	3767.6	3911.2	3854.5	3779.7	3990.2	3987.1	3729.8	3872.5	3791.3	3805.5	3811.2	3844.1	3946.73	3844.43	3858.23	3797.87	3919	3820.27	-0.0378881	-0.0327186	-0.0554698	-0.0101735	-0.0469857	-0.0175817	-0.0227511	-0.0452963	-0.0368122	0.00848409	0.318943	0.389077	0.172537	0.806222	0.19162	0.472351	0.380946	0.209077	0.234996	0.630231	-0.0188034	-0.0134135	-0.04233	-0.000951683
Cullin-5 OS=Homo sapiens OX=9606 GN=CUL5 PE=1 SV=4	CUL5	5989.2	5935.5	5929.1	6205.2	6276.8	6428.5	5317.5	5536.4	5495.8	5595	5921.8	5930	5792.8	5896.3	5772.4	5645.6	5791.6	5734.3	5951.27	5449.9	6303.5	5820.5	5815.6	5723.83	-0.126967	0.0829563	-0.0320537	-0.0332687	-0.0562151	0.0949133	-0.11501	0.00121505	-0.0229464	-0.0241614	0.00199823	0.00679267	0.0379058	0.292292	0.00812644	0.00872393	0.00317021	0.968548	0.480943	0.166447	-0.342729	0.179846	-0.0455577	-0.0177716
Sorbitol dehydrogenase OS=Homo sapiens OX=9606 GN=SORD PE=1 SV=4	SORD	7679	7083.6	7729	7676.3	6942.2	7683.6	7526.6	7662.5	8159.1	7355.7	9808.4	7029.7	7161.7	7201.1	8102.8	8189.9	7927.2	10317.4	7497.2	7782.73	7434.03	7488.53	8064.6	8811.5	0.053925	-0.0122067	-0.0016687	0.105251	0.233036	-0.0555937	0.010538	-0.10692	0.127785	0.234704	0.369639	0.853881	0.982469	0.563097	0.169238	0.462571	0.89657	0.56888	0.554174	0.180607	0.0233076	-0.000837415	-1.28178e-05	0.0262514
Nucleolar transcription factor 1 OS=Homo sapiens OX=9606 GN=UBTF PE=1 SV=1	UBTF	12004.4	10911.3	12641.8	12178.6	11313.9	11818.7	11636.9	10289.5	11312.4	11621.7	11392.9	11074	10464.5	10096.8	10398.3	10335.7	10053.8	10302	11852.5	11079.6	11770.4	10319.9	11362.9	10230.5	-0.0972856	-0.010028	-0.199767	-0.0608645	-0.212315	-0.102481	-0.189739	-0.138903	-0.15145	-0.0125477	0.299011	0.891324	0.0415608	0.407586	0.0341356	0.145806	0.00620305	0.00589163	0.00339751	0.568199	-0.0510081	-0.000501047	-0.275941	-0.0237238
Protein phosphatase 1 regulatory subunit 12A OS=Homo sapiens OX=9606 GN=PPP1R12A PE=1 SV=1	PPP1R12A	6802.8	6670.7	6374.4	7001.1	7309.6	6806.7	7121.2	7282.1	6807.6	7175.9	6552	7293	7873.9	7930.6	7356.1	8186.1	7869.2	6663.5	6615.97	7070.3	7039.13	7720.2	7006.97	7572.93	0.0958195	0.0894458	0.222686	0.0828381	0.1949	0.126867	0.13324	0.139848	0.112062	-0.027786	0.0733204	0.0941323	0.00767589	0.210666	0.117408	0.0474517	0.0437607	0.072148	0.335726	0.782392	0.108734	0.0917948	0.470953	0.0560321
Regulator of chromosome condensation OS=Homo sapiens OX=9606 GN=RCC1 PE=1 SV=1	RCC1	4448	4696.1	5063.7	4547.2	4572.7	4742.9	4461	4540.3	4752.9	4540	4576.1	4488.5	4320.9	4146.3	4512.7	4364.6	4382.6	4218.5	4735.93	4584.73	4620.93	4326.63	4534.87	4321.9	-0.0468109	-0.0354645	-0.130404	-0.0625886	-0.131983	-0.083593	-0.0949394	-0.0678153	-0.0693944	-0.00157917	0.48959	0.575939	0.12022	0.328068	0.0903045	0.132835	0.073918	0.128218	0.0211719	0.969895	-0.0145192	-0.00849813	-0.119975	-0.0302951
DnaJ homolog subfamily C member 13 OS=Homo sapiens OX=9606 GN=DNAJC13 PE=1 SV=5	DNAJC13	3893.5	3958.6	3472.8	3811.9	4091.3	3606.5	3479	3541.4	3303.6	3567.9	2948.8	3687.3	3656.7	3739.9	3431.8	3298.1	3070.9	2707.7	3774.97	3441.33	3836.57	3609.47	3401.33	3025.57	-0.133496	0.0233519	-0.0646782	-0.150364	-0.319259	0.068818	-0.0880301	0.0856853	-0.168895	-0.25458	0.118107	0.781004	0.404872	0.245662	0.0309879	0.221926	0.247703	0.446325	0.259544	0.0401722	-0.123848	0.00250675	-0.025398	-0.091671
Actin-related protein 2/3 complex subunit 2 OS=Homo sapiens OX=9606 GN=ARPC2 PE=1 SV=1	ARPC2	16493.6	16972.1	18916.5	16790.5	16795.2	16983.5	17386.6	13928	15401.9	16241.3	19945.2	16696	17250.2	17922.1	15924.9	15409.3	21973.7	24630.2	17460.7	15572.2	16856.4	17032.4	17627.5	20671.1	-0.165144	-0.0508177	-0.0358324	0.0137137	0.243499	0.129312	0.0149853	-0.0495461	0.229785	0.279331	0.20423	0.461982	0.673881	0.90975	0.32131	0.276969	0.780385	0.672163	0.364584	0.263957	-0.11393	-0.017043	-0.00614228	0.00056333
Actin-like protein 6A OS=Homo sapiens OX=9606 GN=ACTL6A PE=1 SV=1	ACTL6A	3909.9	3855.2	4461.1	4278	3743.2	4401.4	3889.3	3611.9	4039.8	3996.1	4484.1	3966.4	3687.3	3535.5	3981.5	3639.1	3641.6	4090.3	4075.4	3847	4140.87	3734.77	4148.87	3790.33	-0.0832078	0.0229911	-0.125924	0.0257756	-0.104617	-0.0427157	-0.148915	-0.151699	-0.130393	0.0213066	0.377894	0.826443	0.218575	0.788495	0.308974	0.569262	0.166866	0.123604	0.18641	0.793997	-0.0351661	0.00190337	-0.0831599	0.00266008
LIM domain and actin-binding protein 1 OS=Homo sapiens OX=9606 GN=LIMA1 PE=1 SV=1	LIMA1	8474.6	8120.9	7805.1	8220.7	8526.3	7838	8846	8950.4	8411.2	8849.4	7787.5	8630.6	9093.3	9302	8493.1	10257.8	9953.7	9827	8133.53	8735.87	8195	8962.8	8422.5	10012.8	0.103069	0.0108617	0.140067	0.0503663	0.299896	0.0369987	0.129206	0.089701	0.24953	0.159829	0.0769147	0.835583	0.0555749	0.486204	0.00125842	0.482326	0.0706507	0.252525	0.010266	0.018602	0.114817	0.000847329	0.175801	0.0157738
Inactive tyrosine-protein kinase 7 OS=Homo sapiens OX=9606 GN=PTK7 PE=1 SV=2	PTK7	4341.6	4328.5	4309.1	4376.9	4362.7	4239.7	4377.5	4342.1	4056.9	4635.9	3857.8	4427.3	4511.4	4306	4141.7	4609.9	4198.3	3633.3	4326.4	4258.83	4326.43	4319.7	4307	4147.17	-0.0227088	1.11154e-05	-0.00223593	-0.00648373	-0.061041	0.0204728	-0.00224705	0.0042478	-0.0545573	-0.0588051	0.543624	0.999439	0.953232	0.93757	0.561229	0.700885	0.956298	0.962804	0.685135	0.599067	-0.00601105	2.70842e-09	-4.65103e-05	-0.000181521
Plastin-3 OS=Homo sapiens OX=9606 GN=PLS3 PE=1 SV=4	PLS3	7217.8	6966.4	6761.4	7389.3	7722.4	7631.1	7615.1	8116.9	8168.6	7390.8	7712	7699.2	8694.9	9081	8757	9330.4	9836.5	9452.8	6981.87	7966.87	7580.93	8844.3	7600.67	9539.9	0.1904	0.118763	0.341135	0.122513	0.450361	0.150736	0.222372	0.218622	0.327848	0.109226	0.0110819	0.0222359	0.000473337	0.0214075	0.000222368	0.0146828	0.00125059	0.00145011	0.000469275	0.0229876	0.372305	0.196308	1.13422	0.204528
Dynactin subunit 2 OS=Homo sapiens OX=9606 GN=DCTN2 PE=1 SV=4	DCTN2	5451.4	5335.4	5197.7	5166.7	5400.7	5326.8	5880.4	6026.5	6071.5	5433.3	5840.4	5676.7	5975.3	5981.6	6024.9	5790.7	5939.2	5930.6	5328.17	5992.8	5298.07	5993.93	5650.13	5886.83	0.169591	-0.00817321	0.169864	0.0846457	0.143853	0.000272811	0.178037	0.0852181	0.0592069	-0.0260113	0.00205236	0.779955	0.000888084	0.0816968	0.00311577	0.985775	0.000600834	0.0449214	0.13739	0.101695	0.455818	-0.000882137	0.518347	0.0920772
Copine-3 OS=Homo sapiens OX=9606 GN=CPNE3 PE=1 SV=1	CPNE3	9474.2	9825.2	8973.4	9065.2	10043.9	9373.5	9020.9	9704.1	9407.1	8927.7	9751	9485.1	9573.3	9723.5	9513.1	9247.6	9341.3	9908.5	9424.27	9377.37	9494.2	9603.3	9387.93	9499.13	-0.00719752	0.0106661	0.0271499	-0.00557277	0.0114155	0.0343474	0.0164838	0.0327227	0.0169883	-0.0157344	0.889386	0.863009	0.521253	0.921494	0.827582	0.337313	0.730772	0.438435	0.744627	0.65444	-0.000366424	0.000682464	0.00768209	-0.000197875
3-ketoacyl-CoA thiolase, peroxisomal OS=Homo sapiens OX=9606 GN=ACAA1 PE=1 SV=2	ACAA1	2777.5	2887.4	3210.4	3048.4	2724.6	3051.2	3196.3	2955.8	3241.9	3057.2	3180.5	3048.7	2952.1	2908.5	3051.9	3189	3473.2	3550.1	2958.43	3131.33	2941.4	2970.83	3095.47	3404.1	0.0819437	-0.0083304	0.00603429	0.0653235	0.20244	-0.0759094	0.0143647	-0.0592893	0.137116	0.196406	0.333501	0.924658	0.932071	0.372914	0.0588091	0.178118	0.812861	0.106879	0.0587813	0.0212028	0.0390792	-0.000283392	0.000184353	0.027984
Acetolactate synthase-like protein OS=Homo sapiens OX=9606 GN=ILVBL PE=1 SV=2	ILVBL	5063.2	5309.8	4611.7	4608.9	5136.7	4523	4509.2	4566.5	4177.5	4679.8	4054.7	4650.2	4497.1	4383.4	4062.2	4047.7	3741.6	3750.2	4994.9	4417.73	4756.2	4314.23	4461.57	3846.5	-0.177149	-0.0706464	-0.211352	-0.162905	-0.376909	-0.0342021	-0.140705	-0.0484462	-0.214004	-0.165558	0.0720905	0.442478	0.0483879	0.138214	0.00727855	0.591982	0.129336	0.575063	0.0536436	0.0467674	-0.202326	-0.0250165	-0.277983	-0.140009
Pyrroline-5-carboxylate reductase 1, mitochondrial OS=Homo sapiens OX=9606 GN=PYCR1 PE=1 SV=2	PYCR1	6931.4	7428.2	9469.3	7621.1	6656.4	8233.3	8211.2	7464.4	8765.1	7969.4	9318	7512.2	6867.5	6307.8	7596.1	6692.6	7277.8	7091.5	7942.97	8146.9	7503.6	6923.8	8266.53	7020.63	0.0365733	-0.082095	-0.198114	0.0576045	-0.178077	-0.234687	-0.116019	-0.255718	-0.235681	0.0200371	0.824829	0.651685	0.302288	0.74979	0.310762	0.0823186	0.382416	0.11085	0.0936768	0.825298	0.00305884	-0.0152666	-0.102936	0.00720403
Tubulin alpha-8 chain OS=Homo sapiens OX=9606 GN=TUBA8 PE=1 SV=1	TUBA8	175.3	191.8	317	204.8	150.9	272.1	206.5	204.1	312.3	179.1	334.2	211.9	168.9	164.3	262.5	198.4	242.3	384	228.033	240.967	209.267	198.567	241.733	274.9	0.0795889	-0.123902	-0.199621	0.0841717	0.269662	-0.27921	-0.0757191	-0.283793	0.18549	0.469283	0.832257	0.757834	0.620534	0.843435	0.548893	0.426233	0.832688	0.491139	0.674116	0.302138	0.00634661	-0.014921	-0.0413684	0.00622435
RNA 3'-terminal phosphate cyclase OS=Homo sapiens OX=9606 GN=RTCA PE=1 SV=1	RTCA	6803	6716.4	5907.9	7094.2	7440.3	6867	6730	7034.6	6655.7	6706.8	6073.8	7033.6	8000.2	8472.6	7438.2	8402.4	8667.2	6957.4	6475.77	6806.77	7133.83	7970.33	6604.73	8009	0.0719187	0.139627	0.299589	0.0284493	0.306571	0.22767	0.159963	0.27114	0.278122	0.00698206	0.342611	0.117049	0.0223941	0.76372	0.0637859	0.022187	0.070921	0.0292634	0.079814	0.952473	0.0334565	0.13008	0.494282	0.00333044
Polypeptide N-acetylgalactosaminyltransferase 2 OS=Homo sapiens OX=9606 GN=GALNT2 PE=1 SV=1	GALNT2	6136.8	5941.7	6233.4	5943.7	5875.1	6005.1	6435.9	6193.8	6227.1	6146	5916	6215.3	5985.4	5945.7	5815.2	6156.9	6120.8	6157.5	6103.97	6285.6	5941.3	5915.43	6092.43	6145.07	0.0423034	-0.0389684	-0.0452632	-0.00272852	0.00968158	-0.0875666	-0.00629478	-0.0425347	0.0124101	0.0549448	0.187719	0.15739	0.13251	0.93074	0.659989	0.015566	0.70531	0.164127	0.595043	0.0121836	0.0307331	-0.0312925	-0.0397299	-8.50521e-05
Obg-like ATPase 1 OS=Homo sapiens OX=9606 GN=OLA1 PE=1 SV=2	OLA1	8296.7	8646.8	8281.9	8265.6	8451	8505.8	9018.5	9413.1	9849.8	8734.3	9500	8927.5	9541.3	9729.2	10162.3	9880.2	10585.9	11417.9	8408.47	9427.13	8407.47	9810.93	9053.93	10628	0.164976	-0.000171587	0.222548	0.106702	0.337955	0.0575713	0.222719	0.115846	0.231254	0.115408	0.0191014	0.994629	0.00306159	0.0673191	0.00849906	0.273196	0.00208001	0.0618818	0.0346474	0.164561	0.283584	-4.01299e-07	0.559497	0.12504
Pyruvate dehydrogenase E1 component subunit alpha, somatic form, mitochondrial OS=Homo sapiens OX=9606 GN=PDHA1 PE=1 SV=3	PDHA1	14009.2	13500.2	12036.7	13972.2	14093.8	12215.3	13498.3	13199.6	11907.2	13645.6	11368.9	13109.2	13749.2	13712	11733.2	13446.2	12804.9	10344.8	13182	12868.4	13427.1	13064.8	12707.9	12198.6	-0.034744	0.0265748	-0.0128879	-0.0528473	-0.111853	0.0218561	-0.0394627	0.0399594	-0.0590061	-0.0989655	0.703439	0.78677	0.901615	0.628584	0.427563	0.823651	0.708156	0.728084	0.685477	0.495427	-0.00530796	0.00276782	-0.000579681	-0.010656
Pre-mRNA-splicing factor ATP-dependent RNA helicase DHX16 OS=Homo sapiens OX=9606 GN=DHX16 PE=1 SV=2	DHX16	3801.3	3719.2	3861.1	3836.8	3774.3	3767.8	3956.2	3717.1	3856.5	3827.5	3649.6	3711.4	3952.3	3819.3	3754.4	4029.6	3912.4	3641.4	3793.87	3843.27	3792.97	3842	3729.5	3861.13	0.0186641	-0.000342284	0.0181885	-0.0246868	0.0253554	-0.000475563	0.0185308	0.0428753	0.0500421	0.00716686	0.573166	0.98553	0.536659	0.387352	0.611	0.98951	0.475005	0.223545	0.355922	0.889157	0.00451147	-2.16675e-06	0.0049164	-0.0101683
Flotillin-1 OS=Homo sapiens OX=9606 GN=FLOT1 PE=1 SV=3	FLOT1	4547.5	4420.4	4970.5	5280.4	4620	4921.3	4621.5	4291.9	4299	4534.6	4500.6	4311	4644	4395.3	4347.5	4777.6	4818.8	4369.5	4646.13	4404.13	4940.57	4462.27	4448.73	4655.3	-0.0771724	0.088646	-0.0582538	-0.0626359	0.00284359	0.0189186	-0.1469	0.00438211	0.0654795	0.0610974	0.2901	0.309458	0.387965	0.334959	0.9687	0.703908	0.086907	0.912194	0.264668	0.320389	-0.0414765	0.0451561	-0.0239544	-0.0297526
Sister chromatid cohesion protein PDS5 homolog B OS=Homo sapiens OX=9606 GN=PDS5B PE=1 SV=1	PDS5B	6155.5	6125.9	5646	6016.1	6041.4	5440.8	5629.6	5503.2	5119.5	5868.7	4963.8	5749.6	5677	5589	5009.7	5342.8	5000.4	4481	5975.8	5417.43	5832.77	5425.23	5527.37	4941.4	-0.141522	-0.0349515	-0.139447	-0.11254	-0.274212	0.00207569	-0.104495	-0.0269071	-0.161672	-0.134765	0.0683827	0.606656	0.107825	0.243846	0.0261144	0.97746	0.228418	0.78653	0.196613	0.212453	-0.164881	-0.00758648	-0.134884	-0.0689738
ADP/ATP translocase 3 OS=Homo sapiens OX=9606 GN=SLC25A6 PE=1 SV=4	SLC25A6	4171.7	3491.2	4934.2	4859	4092	4688.7	5591.6	4885.5	5650.6	5000.8	5919.2	4831.6	4771.4	5203.9	4967.9	5247.7	5598.2	5430.4	4199.03	5375.9	4546.57	4981.07	5250.53	5425.43	0.356449	0.11472	0.246397	0.322407	0.369681	-0.110052	0.131677	-0.0760093	0.0472744	0.123284	0.0718067	0.506844	0.146709	0.121584	0.0459555	0.225465	0.175168	0.496065	0.645997	0.0507199	0.407719	0.0338569	0.205383	0.295042
Thyroid hormone receptor-associated protein 3 OS=Homo sapiens OX=9606 GN=THRAP3 PE=1 SV=2	THRAP3	11956.4	11838.9	12480.8	11630.9	11520	11592.6	11344.7	11401.8	11235.8	11757.9	11464	11472.4	10881.6	10644.8	10572.9	11275.2	11149.7	11656.8	12092	11327.4	11581.2	10699.8	11564.8	11360.6	-0.0942359	-0.0622763	-0.176478	-0.0643207	-0.0900221	-0.0822417	-0.114201	-0.112157	-0.0257014	0.0864555	0.0197395	0.0630003	0.00309788	0.0743578	0.042676	0.00396352	0.000871643	0.00298702	0.321169	0.0208901	-0.16064	-0.0747725	-0.442771	-0.0725971
Spermine synthase OS=Homo sapiens OX=9606 GN=SMS PE=1 SV=2	SMS	6790.5	6853	7196	6902.3	6806.9	7605.7	7333.8	7652.1	8458.2	6932.1	9049	7572.3	7565.1	7741.6	8832.1	8019.7	8943.7	10445.6	6946.5	7814.7	7104.97	8046.27	7851.13	9136.33	0.169904	0.0325416	0.212033	0.176615	0.395329	0.0421291	0.179492	0.0354186	0.218714	0.183296	0.0721306	0.603727	0.0572736	0.230004	0.0380379	0.678327	0.115464	0.805432	0.245333	0.249771	0.19401	0.0071318	0.263355	0.112727
Golgi apparatus protein 1 OS=Homo sapiens OX=9606 GN=GLG1 PE=1 SV=2	GLG1	5029.9	5140	4862.2	4983.9	5203.5	4791	5990	5973.4	5511.5	5701	4974.2	5804.4	5563	5789.8	5071.5	6096	6002.4	5274.4	5010.7	5824.97	4992.8	5474.77	5493.2	5790.93	0.217238	-0.00516305	0.127785	0.132635	0.208784	-0.0894523	0.132948	-0.00484934	0.0761491	0.0809984	0.00990766	0.90704	0.11024	0.152373	0.0455114	0.254861	0.118552	0.95893	0.464224	0.399005	0.435351	-0.000218776	0.122375	0.108375
Eukaryotic translation initiation factor 3 subunit E OS=Homo sapiens OX=9606 GN=EIF3E PE=1 SV=1	EIF3E	5235.7	5289.4	5097.6	4861.7	5126.3	5026.2	5498.7	5657.1	5571	5202.9	5003	5439.5	5329.4	5110.2	5250.2	5238.7	5054	5338.2	5207.57	5575.6	5004.73	5229.93	5215.13	5210.3	0.0985177	-0.0573162	0.00618315	0.00209473	0.000757039	-0.0923345	0.0634994	0.00408842	-0.0013377	-0.00542611	0.00734839	0.102124	0.807316	0.959047	0.979701	0.0117923	0.0880657	0.921732	0.976023	0.860862	0.210218	-0.0567931	0.000574765	3.80408e-05
Ribonucleases P/MRP protein subunit POP1 OS=Homo sapiens OX=9606 GN=POP1 PE=1 SV=2	POP1	6462.2	7041.7	6816.7	6470.1	7009.4	6763.3	6292.7	6455.7	6500.2	6319.5	6665.3	6756.9	6168	6385.9	6374.8	6393	6591.1	6729.9	6773.53	6416.2	6747.6	6309.57	6580.57	6571.33	-0.0781895	-0.00553414	-0.102368	-0.0416968	-0.0437225	-0.0241782	-0.0968335	-0.0606709	-0.0020257	0.0586452	0.118219	0.915538	0.0642532	0.420015	0.358239	0.323867	0.062759	0.146858	0.958111	0.0960111	-0.0725062	-0.000212087	-0.122033	-0.0157087
Casein kinase II subunit alpha OS=Homo sapiens OX=9606 GN=CSNK2A1 PE=1 SV=1	CSNK2A1	6909.3	7163.9	6869.7	7093	7259.7	7176.3	6314.1	6306.8	6263.2	6802	6472.6	6765.5	6753.2	6699.1	6692.1	6721.9	6653.9	6481.2	6980.97	6294.7	7176.33	6714.8	6680.03	6619	-0.149289	0.0398201	-0.0560824	-0.0635715	-0.0768136	0.0932068	-0.0959025	0.00748913	-0.013242	-0.0207312	0.00183725	0.133463	0.047528	0.0966152	0.0362038	7.35576e-05	0.000880362	0.759421	0.654667	0.266216	-0.40843	0.0348283	-0.0741998	-0.0645222
Stomatin-like protein 2, mitochondrial OS=Homo sapiens OX=9606 GN=STOML2 PE=1 SV=1	STOML2	3388.5	3302.8	3168.6	3410.1	3438.7	3163.4	3424	3342.4	3155	3462.4	3077	3297.3	3365	3367.4	3154.2	3333	3349.6	3047.8	3286.63	3307.13	3337.4	3295.53	3278.9	3243.47	0.0089707	0.0221141	0.00390145	-0.00339861	-0.0190739	-0.00506925	-0.0182126	0.00730006	-0.0156753	-0.0229754	0.850746	0.663691	0.930113	0.954959	0.73087	0.918486	0.728408	0.905891	0.823153	0.688628	0.000629746	0.00393706	0.000122757	-6.80237e-05
Mitogen-activated protein kinase 1 OS=Homo sapiens OX=9606 GN=MAPK1 PE=1 SV=3	MAPK1	8670.1	8445.7	7834.5	8105.3	8390.7	8042.6	8170.9	8667.7	8351.1	8244.6	8099.3	8322.4	8806.2	8710.2	8873.2	9206.8	8798	8797.3	8316.77	8396.57	8179.53	8796.53	8222.1	8934.03	0.0137768	-0.0240042	0.0809123	-0.0165158	0.103289	0.0671355	0.104917	0.0974282	0.119805	0.0223766	0.796019	0.640045	0.132067	0.732361	0.0958497	0.0588583	0.00621675	0.00205833	0.00925902	0.394771	0.00136496	-0.00465177	0.0711386	-0.00223418
Src substrate cortactin OS=Homo sapiens OX=9606 GN=CTTN PE=1 SV=2	CTTN	14958.6	16107.8	17204.1	15857.8	16406.2	18145.3	15610.9	15378.8	16384.3	15661	16181.3	16254.4	16078.7	15847.7	17127.3	16342.6	17343.6	17217.2	16090.2	15791.3	16803.1	16351.2	16032.2	16967.8	-0.0270463	0.0625482	0.0232202	-0.00520386	0.0766203	0.0502665	-0.039328	0.028424	0.0818241	0.0534001	0.69784	0.493182	0.74803	0.935696	0.290203	0.323282	0.599726	0.504747	0.0628867	0.288379	-0.00422582	0.0192018	0.00292763	-0.000150211
1-phosphatidylinositol 4,5-bisphosphate phosphodiesterase gamma-1 OS=Homo sapiens OX=9606 GN=PLCG1 PE=1 SV=1	PLCG1	5478.5	5428.6	5954	5854.4	5773.4	6335.7	5957.8	5929.6	6293	5931.5	6197.4	6274.7	6313	5987.3	6496.4	5327	5625.6	5555.2	5620.37	6060.13	5987.83	6265.57	6134.53	5502.6	0.108685	0.0913698	0.156781	0.126289	-0.0305508	0.0480955	0.0654109	0.0304914	-0.15684	-0.187332	0.0974747	0.204357	0.0450234	0.0594838	0.569229	0.33855	0.29398	0.510411	0.0100798	0.0118345	0.109893	0.0630096	0.211115	0.15478
Peroxiredoxin-1 OS=Homo sapiens OX=9606 GN=PRDX1 PE=1 SV=1	PRDX1	20588.9	20389.1	24386.9	22029.1	20084.2	25099.7	23119.1	23998	28738.4	21112.9	34501.1	23140	21355.5	23607.8	29819.9	25916.7	31709.6	45073.6	21788.3	25285.2	22404.3	24927.7	26251.3	34233.3	0.214738	0.0402242	0.194198	0.268837	0.651847	-0.0205396	0.153974	-0.074639	0.38301	0.457649	0.183405	0.768462	0.331827	0.364315	0.0992529	0.913047	0.436509	0.799427	0.320094	0.208452	0.158173	0.00460074	0.0930381	0.117891
Reticulocalbin-1 OS=Homo sapiens OX=9606 GN=RCN1 PE=1 SV=1	RCN1	9818.7	8300.5	8803.3	9834.3	8412.1	8403.9	10650.2	8839.1	8995.5	10296.7	8800.1	8476	9834.9	9172.9	8307.8	9705.5	9022.9	8833.1	8974.17	9494.93	8883.43	9105.2	9190.93	9187.17	0.0813799	-0.0146606	0.0209127	0.0344334	0.033842	-0.0604672	0.0355733	-0.0135207	-0.000591372	0.0129293	0.51583	0.896086	0.845006	0.777415	0.702636	0.621168	0.749861	0.910224	0.995445	0.881351	0.0233962	-0.000698583	0.00152956	0.00376519
COP9 signalosome complex subunit 1 OS=Homo sapiens OX=9606 GN=GPS1 PE=1 SV=4	GPS1	7682.6	6927.4	6197.1	7354.8	7622.5	6471.1	7554.1	7386.8	6832.1	7303.7	6796.7	7317.7	8105.5	8572.9	7201.5	7782.2	7773.9	6420.7	6935.7	7257.67	7149.47	7959.97	7139.37	7325.6	0.0654643	0.0437941	0.198721	0.0417546	0.0789054	0.133257	0.154927	0.156966	0.0371508	-0.119815	0.540045	0.718384	0.156568	0.681997	0.565593	0.199839	0.202317	0.133943	0.719889	0.353982	0.0175163	0.00629073	0.160029	0.00694034
Integrin beta-1 OS=Homo sapiens OX=9606 GN=ITGB1 PE=1 SV=2	ITGB1	6576.3	6415.4	7171.3	6693.2	6412.2	6718.1	5917	5804.4	5905.3	5991.4	6000.1	6075.4	5653.7	5715.2	5534.3	5472.9	5519.9	5330.6	6721	5875.57	6607.83	5634.4	6022.3	5441.13	-0.193948	-0.0244986	-0.254414	-0.158361	-0.304769	-0.060466	-0.229915	-0.0960526	-0.146407	-0.0503548	0.0220839	0.674181	0.00999087	0.039201	0.00567647	0.0196484	0.000949465	0.00284509	0.000760248	0.0679958	-0.321163	-0.00419473	-0.508929	-0.222767
Calpain small subunit 1 OS=Homo sapiens OX=9606 GN=CAPNS1 PE=1 SV=1	CAPNS1	4164.1	4048.2	3126	4259.6	4374.4	3493.8	4244.5	4413.8	3748.7	4119.2	3343.7	4153.4	4895	5579.2	4327.8	4685.8	5304.8	2957.3	3779.43	4135.67	4042.6	4934	3872.1	4315.97	0.12995	0.0971135	0.384588	0.0349463	0.191514	0.254638	0.287474	0.349642	0.156568	-0.193074	0.406413	0.572967	0.0774141	0.836797	0.527054	0.125491	0.121842	0.0768321	0.586063	0.477813	0.0508147	0.0234889	0.427346	0.00270413
DCC-interacting protein 13-alpha OS=Homo sapiens OX=9606 GN=APPL1 PE=1 SV=1	APPL1	3991.1	3956.4	3747.3	4147.3	4061.2	3867.4	4006.3	4117	4035.9	3898.9	3913.8	3972.4	4345.9	4330.4	4274.4	4351.3	4454.1	4370.7	3898.27	4053.07	4025.3	4316.9	3928.37	4392.03	0.0561811	0.0462635	0.147163	0.0110968	0.172056	0.0909818	0.100899	0.136066	0.160959	0.0248933	0.135688	0.321829	0.00614082	0.72382	0.00390371	0.00263132	0.0270851	0.000239782	0.000278133	0.121236	0.0487348	0.022779	0.325491	0.00155765
26S proteasome non-ATPase regulatory subunit 13 OS=Homo sapiens OX=9606 GN=PSMD13 PE=1 SV=2	PSMD13	4877.7	5335.6	5585	5062.7	5105	5732.1	5196.3	5483.4	5745.1	5193.4	6133.9	5500.4	5205.6	5106.5	5877.6	5226.3	5737.8	6293.8	5266.1	5474.93	5299.93	5396.57	5609.23	5752.63	0.0561065	0.00923929	0.0353069	0.0910687	0.127488	-0.0207996	0.0260676	-0.0557618	0.0364189	0.0921807	0.468134	0.915518	0.703231	0.377211	0.260329	0.799987	0.780897	0.594195	0.74672	0.415108	0.0184944	0.000354172	0.00539849	0.03856
Hepatoma-derived growth factor OS=Homo sapiens OX=9606 GN=HDGF PE=1 SV=1	HDGF	13197.5	13618.8	12881.1	13794.7	14131.9	14180.7	12044.5	12396.1	12176.9	12900.5	13014	13192	13330.1	13230.8	12945.1	13161.9	12958.3	13023.5	13232.5	12205.8	14035.8	13168.7	13035.5	13047.9	-0.116511	0.0850258	-0.00697274	-0.0216361	-0.0202644	0.109538	-0.0919986	0.0146634	0.00137171	-0.0132916	0.0123316	0.0308166	0.805743	0.439871	0.452401	0.00336631	0.0066161	0.405123	0.910774	0.405745	-0.222418	0.128492	-0.000654069	-0.00771705
Zinc finger protein 638 OS=Homo sapiens OX=9606 GN=ZNF638 PE=1 SV=2	ZNF638	8789.1	8605	8653.2	9000.8	8853.9	8663.6	9082.1	8624.8	8525	8920.6	8013.1	8622.4	9115.4	8917.4	8417	9499.5	9390.5	8453.2	8682.43	8743.97	8839.43	8816.6	8518.7	9114.4	0.0101885	0.0258545	0.022123	-0.0274661	0.0700483	0.0119345	-0.00373148	0.0495891	0.0975144	0.0479253	0.749857	0.233941	0.566432	0.580568	0.268728	0.800829	0.925566	0.428383	0.234693	0.489496	0.00127378	0.0163114	0.0054611	-0.00648605
Glutamate carboxypeptidase 2 OS=Homo sapiens OX=9606 GN=FOLH1 PE=1 SV=1	FOLH1	9398.3	11261.5	10912.6	9901.8	11194.8	10202.2	7922.2	8194.5	8306.5	8503.5	8471.9	8144.8	7180.6	7454.8	7902	7137.2	7622.5	7143.4	10524.1	8141.07	10432.9	7512.47	8373.4	7301.03	-0.370412	-0.0125566	-0.486343	-0.329816	-0.527529	-0.115931	-0.473786	-0.156527	-0.197713	-0.041186	0.0150159	0.901592	0.00779998	0.0210635	0.00559497	0.0583182	0.00275738	0.0228573	0.00557578	0.469083	-0.675427	-0.000564919	-1.02517	-0.552926
Unconventional myosin-Id OS=Homo sapiens OX=9606 GN=MYO1D PE=1 SV=2	MYO1D	7618.3	7643.7	7732.4	7992.8	7715.5	7363.7	6477.7	6375.2	6206.2	7048.7	6530.4	6657	6450.8	6216.2	6047.5	6157.9	6076.5	6034.6	7664.8	6353.03	7690.67	6238.17	6745.37	6089.67	-0.270803	0.00486052	-0.297126	-0.184351	-0.331885	-0.0263235	-0.301987	-0.112775	-0.147534	-0.0347588	0.000109636	0.89572	0.000305297	0.00452449	6.08249e-06	0.461611	0.00256272	0.0599581	0.0149233	0.29183	-1.07239	0.000232467	-1.04448	-0.432199
Extended synaptotagmin-2 OS=Homo sapiens OX=9606 GN=ESYT2 PE=1 SV=1	ESYT2	3895.3	3945.5	4002.1	3912.4	3948.6	3914.3	4305.7	4156.7	4051.8	3986.3	3942.6	4013.6	4109.8	4108.5	3919	4142.8	4068.2	3986.3	3947.63	4171.4	3925.1	4045.77	3980.83	4065.77	0.0795437	-0.00825858	0.0354251	0.0120825	0.0425394	-0.0441185	0.0436837	0.0233426	0.030457	0.0071143	0.0487146	0.532394	0.236296	0.421866	0.0970072	0.265696	0.134556	0.385243	0.162644	0.809918	0.104388	-0.00226093	0.0221954	0.00452882
Ribose-phosphate pyrophosphokinase 1 OS=Homo sapiens OX=9606 GN=PRPS1 PE=1 SV=2	PRPS1	8180.3	8183.6	8884.7	8311.2	7870	8864.9	8769.6	8688.3	9633.4	8206.4	10620.3	8523.1	8376	8505.8	9592.1	8192	8752.9	10763.3	8416.2	9030.43	8348.7	8824.63	9116.6	9236.07	0.101626	-0.0116174	0.0683673	0.115327	0.13411	-0.0332589	0.0799848	-0.0469595	0.0187827	0.0657423	0.183595	0.864511	0.41649	0.426886	0.371337	0.696063	0.378569	0.74849	0.917826	0.661148	0.074811	-0.000734561	0.0260066	0.0426349
Translocation protein SEC63 homolog OS=Homo sapiens OX=9606 GN=SEC63 PE=1 SV=2	SEC63	6236.6	6415.2	6567	6139	6219.6	6045.9	6226.2	6255.9	6166.2	6166.9	6030.6	6243.2	5905.4	5889.9	5704.9	5616.7	5571.8	5030.9	6406.27	6216.1	6134.83	5833.4	6146.9	5406.47	-0.0434741	-0.0624597	-0.135147	-0.0596248	-0.244798	-0.0916727	-0.0726871	-0.075522	-0.185173	-0.109651	0.127315	0.0656125	0.00763018	0.0851392	0.00905736	0.00533302	0.0209861	0.0248549	0.0202065	0.0984226	-0.0389146	-0.0738907	-0.286169	-0.0637909
ATP-dependent DNA helicase Q1 OS=Homo sapiens OX=9606 GN=RECQL PE=1 SV=3	RECQL	7544	7395.7	6969	7718.7	7607.4	7341	6614.7	6718.6	6445.2	7019.5	6903.7	7098.3	7080.4	7202.4	6722.6	6849.2	6641.1	6146.1	7302.9	6592.83	7555.7	7001.8	7007.17	6545.47	-0.147571	0.0490959	-0.0607436	-0.0596383	-0.157973	0.0868272	-0.10984	-0.00110536	-0.0983352	-0.0972298	0.0201281	0.286187	0.251076	0.178339	0.0488216	0.0678212	0.0385513	0.973983	0.0994178	0.146093	-0.250309	0.0266763	-0.036458	-0.0446544
Probable ATP-dependent RNA helicase DDX6 OS=Homo sapiens OX=9606 GN=DDX6 PE=1 SV=2	DDX6	9703.3	9886.8	8607.5	9276.2	9860.2	8640.4	8988.5	9377.6	8595.1	9076.2	8008.3	9368.4	9373.2	9308.2	8850.7	8728.5	8645.8	7040.7	9399.2	8987.07	9258.93	9177.37	8817.63	8138.33	-0.0646877	-0.021692	-0.0344577	-0.0921465	-0.207805	0.0302299	-0.0127657	0.0576888	-0.115658	-0.173347	0.419849	0.805251	0.634582	0.368863	0.136958	0.533174	0.844048	0.46407	0.379045	0.144208	-0.0243812	-0.00204054	-0.00680583	-0.0399119
General vesicular transport factor p115 OS=Homo sapiens OX=9606 GN=USO1 PE=1 SV=2	USO1	8562.3	8510.3	7154.2	8320.5	8868.1	7766.6	8028.3	8176	7398.6	8250.9	6787.2	8109.8	9157.1	8870.4	7779.8	8474.2	8039.9	6752.1	8075.6	7867.63	8318.4	8602.43	7715.97	7755.4	-0.0376397	0.0427366	0.0911754	-0.0657225	-0.0583683	0.128815	0.0484387	0.156898	0.00735428	-0.149544	0.709079	0.686949	0.445574	0.612477	0.66793	0.20248	0.61815	0.23041	0.957547	0.272279	-0.00561982	0.0069693	0.0320098	-0.013993
Ribosome biogenesis protein BOP1 OS=Homo sapiens OX=9606 GN=BOP1 PE=1 SV=2	BOP1	4332.1	4762.1	4852.2	4362.7	4466.1	4573.3	4755	4688.9	4770.1	4617.9	4414.2	4931.9	4317.1	4251	4336.4	4135.2	4267.4	4450.5	4648.8	4738	4467.37	4301.5	4654.67	4284.37	0.0274198	-0.0574337	-0.112019	0.0018195	-0.117776	-0.139438	-0.0545848	-0.113838	-0.119596	-0.00575788	0.612043	0.350006	0.099458	0.980008	0.119717	0.000263174	0.0660201	0.0818847	0.103398	0.865646	0.0058464	-0.0261854	-0.112283	1.59578e-05
Alpha-ketoglutarate-dependent dioxygenase FTO OS=Homo sapiens OX=9606 GN=FTO PE=1 SV=3	FTO	5420.1	5471	5606.4	5809.6	5762.3	5972.7	5557.6	5421.5	5756	5564	5995.6	5657.7	5771	5962.4	6109.4	6000	6023.9	6348.3	5499.17	5578.37	5848.2	5947.6	5739.1	6124.07	0.0206298	0.0887796	0.113095	0.0616115	0.155277	0.0924649	0.024315	0.0514831	0.0936655	0.0421824	0.518162	0.0145278	0.0163869	0.167225	0.00756555	0.0554234	0.442962	0.271603	0.0895962	0.301979	0.00589051	0.163159	0.201931	0.0478536
NAD kinase 2, mitochondrial OS=Homo sapiens OX=9606 GN=NADK2 PE=1 SV=2	NADK2	9374.4	9003.2	7543.8	9103.2	9221.3	7725.9	8261.3	7909.2	6870.4	8556.9	6297.8	7888.3	8534.5	8190.3	6696.8	8243.7	7057.7	5808.1	8640.47	7680.3	8683.47	7807.2	7581	7036.5	-0.169947	0.00716189	-0.146304	-0.188721	-0.296251	0.0236426	-0.153466	0.0424171	-0.10753	-0.149947	0.240656	0.956248	0.353135	0.291367	0.148654	0.865289	0.302263	0.808937	0.604979	0.440752	-0.10513	0.000139153	-0.0661382	-0.101071
Teneurin-2 OS=Homo sapiens OX=9606 GN=TENM2 PE=1 SV=3	TENM2	4490	4799.7	5253.1	4507.4	4859.8	5186.1	4315.7	4558.2	4579.2	4392.7	4146.1	4983.4	4098.2	4196.3	4267.7	3239.7	3196.8	3034	4847.6	4484.37	4851.1	4187.4	4507.4	3156.83	-0.112366	0.00104126	-0.211216	-0.104975	-0.618793	-0.0988495	-0.212257	-0.106241	-0.513817	-0.407577	0.200395	0.991126	0.0437314	0.364569	0.00183192	0.0385234	0.0303567	0.274978	0.00620544	0.000205519	-0.0784445	4.03066e-06	-0.287086	-0.0460022
Cathepsin D OS=Homo sapiens OX=9606 GN=CTSD PE=1 SV=1	CTSD	9147.4	9367.3	8752.7	8743.2	9391.3	8668	8944.5	8913.8	8620	9113.1	8788.4	8840.7	8798.3	9256.7	8553.3	8972.1	8962.2	8899.5	9089.13	8826.1	8934.17	8869.43	8914.07	8944.6	-0.0423666	-0.0248096	-0.0353008	-0.028059	-0.0231258	0.00706584	-0.0104912	-0.00724182	0.00493322	0.012175	0.273547	0.623278	0.466883	0.443399	0.469808	0.860113	0.844083	0.85522	0.782036	0.735367	-0.0238511	-0.00509385	-0.0116772	-0.00991059
E3 ubiquitin-protein ligase CHIP OS=Homo sapiens OX=9606 GN=STUB1 PE=1 SV=2	STUB1	7750.4	7868.4	6776	7219.1	7926.5	6804.3	6823.2	7009.9	6343.3	7150.3	6036.7	7075.9	7285.5	7311.8	6558.1	5909.9	5779.5	4428.3	7464.93	6725.47	7316.63	7051.8	6754.3	5372.57	-0.150495	-0.0289494	-0.0821378	-0.144323	-0.474518	0.0683572	-0.0531884	0.0621853	-0.330195	-0.39238	0.137495	0.771215	0.386276	0.227532	0.0234448	0.361277	0.553752	0.532588	0.0807921	0.0347228	-0.129684	-0.0032662	-0.0339313	-0.0927935
Annexin A11 OS=Homo sapiens OX=9606 GN=ANXA11 PE=1 SV=1	ANXA11	6319.1	6440.1	6279	6877.4	7018.6	7100.2	5985.6	6309.2	6283.6	6130.4	6924.6	6514.5	6377.5	6532.6	6981.1	6239	6815.1	6520.5	6346.07	6192.8	6998.73	6630.4	6523.17	6524.87	-0.0352708	0.141231	0.0632332	0.0397098	0.0400857	0.0985041	-0.0779979	0.0235234	0.000375931	-0.0231475	0.252058	0.00129531	0.203689	0.491909	0.360305	0.103985	0.127978	0.73215	0.995499	0.689779	-0.0211096	0.407823	0.0436961	0.0122352
Histone-binding protein RBBP4 OS=Homo sapiens OX=9606 GN=RBBP4 PE=1 SV=3	RBBP4	10242.4	10639.1	12495	10680.6	10217	12110.3	9591.9	9346.4	10735.3	9747.5	12274.6	10154.9	9038.4	9113	10453.1	9623.4	10413.1	12815.3	11125.5	9891.2	11002.6	9534.83	10725.7	10950.6	-0.169653	-0.0160213	-0.222591	-0.0528029	-0.0228603	-0.0529378	-0.206569	-0.169788	0.0299426	0.19973	0.204726	0.897796	0.128683	0.721898	0.889765	0.600747	0.115451	0.26001	0.864758	0.254178	-0.116861	-0.000750155	-0.198212	-0.00747287
Propionyl-CoA carboxylase alpha chain, mitochondrial OS=Homo sapiens OX=9606 GN=PCCA PE=1 SV=4	PCCA	5627.8	5487.5	5077.9	5775.7	5631.8	5289.2	6064.7	5555.7	5386.9	6103.3	5154.6	5509.9	6373.7	5915.9	5539.7	6825.2	6438.1	5777.2	5397.73	5669.1	5565.57	5943.1	5589.27	6346.83	0.070766	0.0441749	0.138862	0.0503053	0.233683	0.0680959	0.0946871	0.0885566	0.183378	0.0948213	0.359041	0.486497	0.135358	0.584163	0.0524167	0.43437	0.250273	0.389639	0.140188	0.358562	0.0314807	0.0138232	0.120604	0.0117446
ATP-dependent RNA helicase DDX18 OS=Homo sapiens OX=9606 GN=DDX18 PE=1 SV=2	DDX18	7326.5	7273.6	8098.5	7495.4	7040.6	7596.4	8119.4	7902.9	8262.4	7816.6	7962.3	7894.9	7386.7	7361.9	7832.6	8074.1	8361.1	8958.4	7566.2	8094.9	7377.47	7527.07	7891.27	8464.53	0.0974443	-0.0364434	-0.00748116	0.060688	0.161862	-0.104926	0.0289623	-0.0681691	0.101174	0.169343	0.138563	0.583283	0.904824	0.294813	0.0735305	0.0374529	0.549833	0.0833039	0.095514	0.0360891	0.0836417	-0.00853216	-0.00032495	0.0321921
Neuroblastoma-amplified sequence OS=Homo sapiens OX=9606 GN=NBAS PE=1 SV=2	NBAS	3287.3	3167.2	3228.4	3303.3	3208.5	3117	3528.8	3341.2	3359.6	3459.8	3267.4	3340.4	3445.6	3358	3146.9	3368.5	3275.7	3212.2	3227.63	3409.87	3209.6	3316.83	3355.87	3285.47	0.0792386	-0.00808318	0.0393298	0.0562087	0.0256216	-0.0399088	0.047413	-0.0168789	-0.0305871	-0.0137082	0.0576106	0.792066	0.40177	0.123666	0.368514	0.433177	0.359476	0.728686	0.384385	0.768543	0.0982161	-0.000818333	0.0155755	0.0510234
Cohesin subunit SA-2 OS=Homo sapiens OX=9606 GN=STAG2 PE=1 SV=3	STAG2	7653.9	7831.8	8073.5	7769.2	7628.2	7909.4	6947.1	6709.1	6899.3	7127.8	7026.2	7022.4	6690.7	6447.7	6744.8	6723	6358.2	7103.6	7853.07	6851.83	7768.93	6627.73	7058.8	6728.27	-0.196766	-0.0155396	-0.244741	-0.153833	-0.223021	-0.0479745	-0.229201	-0.0909074	-0.0691881	0.0217193	0.00211446	0.5958	0.0012889	0.00327542	0.0104122	0.127346	0.000732314	0.0115669	0.203964	0.689332	-0.52631	-0.00349485	-0.707246	-0.382234
Splicing factor 3A subunit 3 OS=Homo sapiens OX=9606 GN=SF3A3 PE=1 SV=1	SF3A3	8304.3	8349.5	8728.8	8433.8	8317.9	8290.9	8441.3	8244.3	8367.1	8387.9	7856.9	8217.4	8242.1	8007.2	7907.7	8080.9	8012	7397.1	8460.87	8350.9	8347.53	8052.33	8154.07	7830	-0.0188738	-0.0194555	-0.0713986	-0.0532857	-0.111793	-0.0525248	-0.0519431	-0.0181129	-0.0585074	-0.0403946	0.494194	0.468208	0.0709138	0.21143	0.0691267	0.0596798	0.0528003	0.612156	0.29294	0.404717	-0.0057773	-0.00641177	-0.0820562	-0.0359589
Serine/threonine-protein phosphatase 2A catalytic subunit beta isoform OS=Homo sapiens OX=9606 GN=PPP2CB PE=1 SV=1	PPP2CB	89.9	89.8	81.1	90.9	95.1	85.9	89	80.6	74.2	78.9	70.8	75.6	89.3	79.9	84.8	85.4	74.5	65.3	86.9333	81.2667	90.6333	84.6667	75.1	75.0667	-0.0972457	0.0601323	-0.0381154	-0.211097	-0.211737	0.0591304	-0.0982477	0.172981	-0.000640486	-0.173622	0.33575	0.401616	0.599855	0.0342388	0.141964	0.539404	0.191449	0.0561669	0.996011	0.208699	-0.0460929	0.0238237	-0.00845984	-0.309358
Nucleoredoxin OS=Homo sapiens OX=9606 GN=NXN PE=1 SV=2	NXN	1967.4	2092.3	1846.9	1841	2016.7	1971.2	1749.5	1891	1756.5	1909.6	1698.4	1957.6	1998.6	1830.9	1851.2	1715.3	1631.7	1653.5	1968.87	1799	1942.97	1893.57	1855.2	1666.83	-0.13017	-0.0191043	-0.0562592	-0.0857907	-0.240256	0.073911	-0.0371549	0.0295315	-0.154465	-0.183996	0.114743	0.783786	0.442226	0.346261	0.0158687	0.248573	0.544015	0.70857	0.0869692	0.017879	-0.122396	-0.00202128	-0.0199357	-0.0395149
Integrator complex subunit 4 OS=Homo sapiens OX=9606 GN=INTS4 PE=1 SV=2	INTS4	3699	3843.1	4346.9	3907.9	3763.4	4205.8	3791.1	3758.8	3961.6	3695.6	4372.2	3860	3520.2	3503.3	3963.4	3819.5	4010.7	4504.8	3963	3837.17	3959.03	3662.3	3975.93	4111.67	-0.0465515	-0.00144475	-0.113843	0.0047006	0.0531303	-0.0672915	-0.112398	-0.118544	0.0484297	0.166973	0.574729	0.987377	0.291223	0.965738	0.627487	0.344398	0.210435	0.28347	0.662449	0.151244	-0.0111974	-7.97071e-06	-0.0609941	7.11697e-05
UDP-N-acetylhexosamine pyrophosphorylase OS=Homo sapiens OX=9606 GN=UAP1 PE=1 SV=3	UAP1	9883.8	10428.4	9035.4	9862.1	10984.9	10184.5	8360.2	8433.7	8491.5	8673.5	8732.6	8974.1	8589.3	7947.3	8590.6	7374.9	7263.1	7953	9782.53	8428.47	10343.8	8375.73	8793.4	7530.33	-0.214938	0.0804909	-0.223993	-0.153787	-0.377494	-0.00905468	-0.304484	-0.0702056	-0.223707	-0.153502	0.0292057	0.345268	0.0373386	0.0759874	0.00795763	0.820402	0.00769286	0.147664	0.00558928	0.0491413	-0.329829	0.0371742	-0.319826	-0.172127
RanBP2-like and GRIP domain-containing protein 4 OS=Homo sapiens OX=9606 GN=RGPD4 PE=2 SV=3	RGPD4	258.5	285.5	325.4	287.4	272.6	291.9	315.5	304.2	326.4	296.3	326.4	301.9	280.5	285.1	309.2	294.4	321.4	321.1	289.8	315.367	283.967	291.6	308.2	312.3	0.121973	-0.029336	0.00893312	0.0888093	0.107875	-0.113039	0.0382691	-0.0798761	0.0190657	0.0989418	0.2796	0.787984	0.936929	0.440686	0.352274	0.0961235	0.512748	0.265394	0.765923	0.176348	0.0675074	-0.00303576	0.00025275	0.0316046
Probable leucine--tRNA ligase, mitochondrial OS=Homo sapiens OX=9606 GN=LARS2 PE=1 SV=2	LARS2	4599.1	4293.3	4219.7	4566.4	4549.5	4141.8	3967	3751.7	3638.3	4199.7	3590.4	4026.9	3802.2	3772.5	3488.2	3475.2	3431.1	2990.4	4370.7	3785.67	4419.23	3687.63	3939	3298.9	-0.207317	0.0159318	-0.245169	-0.150035	-0.405879	-0.0378522	-0.261101	-0.0951342	-0.255844	-0.16071	0.0179059	0.801846	0.0112044	0.115463	0.00519532	0.51942	0.0128958	0.291585	0.0549291	0.102598	-0.362184	0.001528	-0.47823	-0.140666
ATP-binding cassette sub-family D member 3 OS=Homo sapiens OX=9606 GN=ABCD3 PE=1 SV=1	ABCD3	6217	5994.8	5828.1	6030.3	5978.6	5802	6578.3	6450.5	6311.4	6355.8	5659.3	6373.8	6498.7	6401	6095	6881.4	6508.1	6472.4	6013.3	6446.73	5936.97	6331.57	6129.63	6620.63	0.100411	-0.0184309	0.0744056	0.0276438	0.138812	-0.0260058	0.0928365	0.0467617	0.111168	0.0644067	0.0336763	0.594496	0.127261	0.678639	0.0244838	0.468549	0.0477686	0.488193	0.142161	0.180833	0.147873	-0.00416265	0.0666158	0.00465415
Hexokinase-2 OS=Homo sapiens OX=9606 GN=HK2 PE=1 SV=2	HK2	6938	8167	7708.2	5580.7	6532	6418.3	4777.4	5172.6	4939.2	5887.7	5968.6	5957.5	4391	4369.9	4689.7	3128.2	3252.7	2952.1	7604.4	4963.07	6177	4483.53	5937.93	3111	-0.615603	-0.299928	-0.762198	-0.356874	-1.28946	-0.146596	-0.46227	-0.405325	-0.932583	-0.527258	0.00217315	0.0379015	0.00111739	0.00976213	0.000261048	0.0359767	0.005932	0.000165422	6.34308e-06	0.000529469	-1.63929	-0.426301	-2.24985	-0.717478
Calcium-binding mitochondrial carrier protein SCaMC-1 OS=Homo sapiens OX=9606 GN=SLC25A24 PE=1 SV=2	SLC25A24	4676	4713.8	4464	4643.7	4627.3	4486	5065.2	4774.2	4623.2	4785.5	4494.2	4692.6	4844.8	4618.2	4574.4	5488.8	5162.2	5237.9	4617.93	4820.87	4585.67	4679.13	4657.43	5296.3	0.0620452	-0.0101159	0.018994	0.0122878	0.197737	-0.0430512	0.0291099	0.00670622	0.18545	0.178744	0.250719	0.744698	0.62073	0.750311	0.00569434	0.410641	0.392498	0.865299	0.0081466	0.00886072	0.0372776	-0.00129503	0.00393361	0.00153301
Apoptosis inhibitor 5 OS=Homo sapiens OX=9606 GN=API5 PE=1 SV=3	API5	7391.6	7496.2	6485.1	6916.2	7369.8	6810.1	6480.9	6699.1	6106	6669.8	6011.3	6807.8	7075.9	6936	6346.1	6807.3	6284.1	5986.1	7124.3	6428.67	7032.03	6786	6496.3	6359.17	-0.148229	-0.0188064	-0.0701868	-0.13313	-0.163911	0.0780419	-0.0513805	0.0629432	-0.0307805	-0.0937237	0.129179	0.812406	0.435979	0.195302	0.128911	0.27509	0.432053	0.432478	0.710134	0.2631	-0.131747	-0.00169684	-0.0253047	-0.0944283
Scaffold attachment factor B1 OS=Homo sapiens OX=9606 GN=SAFB PE=1 SV=4	SAFB	15969.3	15403	14396.8	15625.7	15451.8	14585.7	14720.9	14549.6	13683.3	15398.6	13063.9	14979.3	15016.8	14680.1	13650.4	15042.3	14436.2	13971	15256.4	14317.9	15221.1	14449.1	14480.6	14483.2	-0.0915882	-0.00334196	-0.0784318	-0.07529	-0.0750343	0.0131564	-0.0750898	-0.00314175	0.000255693	0.00339744	0.169607	0.952858	0.260691	0.414623	0.235754	0.813841	0.213183	0.971471	0.997541	0.950424	-0.0705738	-7.00864e-05	-0.0457943	-0.0287869
Ras-related protein Rab-1A OS=Homo sapiens OX=9606 GN=RAB1A PE=1 SV=3	RAB1A	11155.1	10424.1	11365.7	11216.2	10587.3	11220.6	11502.5	11248.5	11942.1	11102.2	12353.7	11376	11377.6	11676.8	11673.1	11529.5	11939.5	12346.1	10981.6	11564.4	11008	11575.8	11610.6	11938.4	0.0745936	0.0034641	0.0760234	0.080354	0.120513	0.0014298	0.0725593	-0.00433061	0.0401588	0.0444894	0.17119	0.944209	0.120549	0.25609	0.0610021	0.961891	0.0710863	0.933623	0.504144	0.229261	0.0571776	8.63657e-05	0.069853	0.0475381
Actin-related protein 2 OS=Homo sapiens OX=9606 GN=ACTR2 PE=1 SV=1	ACTR2	8992	8971.5	8176.5	9233.4	9307.2	8783.6	9047.9	9290.6	8653.6	8789.7	8212.8	8998.6	9908.6	10382	9353.7	10149.6	10431.4	9135.1	8713.33	8997.37	9108.07	9881.43	8667.03	9905.37	0.0462781	0.0639201	0.181496	-0.00768648	0.184986	0.135218	0.117575	0.189182	0.192672	0.00349006	0.433293	0.27765	0.043384	0.903015	0.0666398	0.0651279	0.0848059	0.0327265	0.0540265	0.963623	0.016809	0.0355717	0.247319	-0.000340552
Microtubule-associated protein 1S OS=Homo sapiens OX=9606 GN=MAP1S PE=1 SV=2	MAP1S	3175.9	3455.4	3129.5	3418.4	3623.7	3488.4	3190.8	3487.2	3238.1	3342.8	3281.6	3508.9	3665.2	3798.3	3653.4	3858.4	3910.7	3676.4	3253.6	3305.37	3510.17	3705.63	3377.77	3815.17	0.0227734	0.109503	0.187683	0.0540328	0.229709	0.16491	0.0781806	0.13365	0.175676	0.0420259	0.725032	0.0959088	0.0156027	0.367599	0.0106185	0.017754	0.0620442	0.016334	0.0112302	0.266316	0.00318015	0.111489	0.339106	0.023484
Protein phosphatase 1G OS=Homo sapiens OX=9606 GN=PPM1G PE=1 SV=1	PPM1G	6997.7	6925.3	5697.2	6302	6958	5996.5	6955.5	7099.9	6377.8	6787.4	5631	6951.4	7750.8	7708.7	6650	7361.9	6568.8	5389.9	6540.07	6811.07	6418.83	7369.83	6456.6	6440.2	0.0585754	-0.0269942	0.172327	-0.0185307	-0.0221999	0.113751	0.199321	0.190857	-0.00366916	-0.194527	0.599685	0.823251	0.209037	0.894726	0.89516	0.256372	0.106678	0.172073	0.982622	0.241456	0.0130082	-0.00228015	0.117144	-0.000895219
Acyl-coenzyme A thioesterase 9, mitochondrial OS=Homo sapiens OX=9606 GN=ACOT9 PE=1 SV=2	ACOT9	5751.1	5941.1	6650.4	6219.6	5832.4	6172.2	6411.3	6095.7	6675.9	5989.3	7135.1	6028.7	5763.9	5906.6	6291.4	6632.3	7126.6	7499.7	6114.2	6394.3	6074.73	5987.3	6384.37	7086.2	0.0646227	-0.00934267	-0.0302582	0.0623798	0.212848	-0.0948809	-0.0209155	-0.092638	0.150469	0.243107	0.432077	0.901554	0.708311	0.592147	0.0590091	0.151638	0.6834	0.384762	0.195297	0.020726	0.023551	-0.000420497	-0.00453194	0.0141958
Protein RCC2 OS=Homo sapiens OX=9606 GN=RCC2 PE=1 SV=2	RCC2	6973.2	6613.8	5994.8	7280.8	6822.4	6327.9	6511.5	6287.1	5747.5	6711.8	5986	6334.9	7146.2	6930.3	6159.7	6876.7	6095.1	5328.7	6527.27	6182.03	6810.37	6745.4	6344.23	6100.17	-0.0783975	0.0612535	0.047425	-0.0410331	-0.0976303	0.125823	-0.0138285	0.0884582	-0.0565972	-0.145055	0.397496	0.514851	0.626032	0.632728	0.465834	0.207984	0.880807	0.333982	0.64689	0.296516	-0.0314113	0.0176605	0.0096464	-0.0081567
ATP-binding cassette sub-family F member 2 OS=Homo sapiens OX=9606 GN=ABCF2 PE=1 SV=2	ABCF2	7384.1	7214.5	7609.4	6993.7	6886.4	7248.6	8513.9	8395.7	8731.3	7623.7	8520.8	8304.6	7862.6	7799.5	8261.6	7130.1	7143.7	7884.4	7402.67	8546.97	7042.9	7974.57	8149.7	7386.07	0.207367	-0.0718755	0.107361	0.138702	-0.00323878	-0.100006	0.179237	-0.0313408	-0.141941	-0.1106	0.00161777	0.0835904	0.0361831	0.0636283	0.954628	0.0307068	0.00664909	0.598399	0.106373	0.110646	0.57878	-0.0774705	0.15476	0.165936
26S proteasome non-ATPase regulatory subunit 14 OS=Homo sapiens OX=9606 GN=PSMD14 PE=1 SV=1	PSMD14	10720.8	11270.7	12221.6	11377	11521.8	10828.7	11927.1	11519.1	12181.4	11473.4	11181.9	11404.9	12103.3	11908.8	12219.4	11846.4	12338.5	10316.5	11404.4	11875.9	11242.5	12077.2	11353.4	11500.5	0.0584465	-0.0206234	0.0826957	-0.00646192	0.0121061	0.0242492	0.103319	0.0891576	0.018568	-0.0705896	0.380615	0.756074	0.207261	0.914738	0.904252	0.398375	0.0220889	0.00459301	0.822788	0.401821	0.0245191	-0.00250442	0.056521	-0.000250098
Spermidine synthase OS=Homo sapiens OX=9606 GN=SRM PE=1 SV=1	SRM	5006.3	5569.3	5275.2	4865.4	5120.5	5468	5173.6	5585.5	5715.8	4969.6	6089	5467.8	5007.3	5158.7	5808.8	4856.2	5289.4	5935.6	5283.6	5491.63	5151.3	5324.93	5508.8	5360.4	0.0557141	-0.0365847	0.0112422	0.0602168	0.0208194	-0.0444718	0.0478269	-0.0489746	-0.0393974	0.0095772	0.41782	0.608786	0.895252	0.567905	0.838528	0.602441	0.595607	0.674523	0.75851	0.933358	0.0211162	-0.00788529	0.000540239	0.0147967
AP-1 complex subunit gamma-1 OS=Homo sapiens OX=9606 GN=AP1G1 PE=1 SV=5	AP1G1	8604.6	8700.2	7499.3	8107.9	8868.5	7854.2	8255.5	8411	7589.7	8116.5	6860.3	8373	8837.8	8786.8	7878.7	8200.4	7597.8	6819.5	8268.03	8085.4	8276.87	8501.1	7783.27	7539.23	-0.0322251	0.00154051	0.0401053	-0.0871684	-0.133126	0.0723304	0.0385648	0.127274	-0.045958	-0.173232	0.711838	0.986516	0.66262	0.468394	0.259551	0.358057	0.634014	0.270389	0.711769	0.130541	-0.00475702	9.08256e-06	0.00716825	-0.0287123
Leukotriene A-4 hydrolase OS=Homo sapiens OX=9606 GN=LTA4H PE=1 SV=2	LTA4H	8423.2	8058.6	8274.5	8708.7	8440.2	8768.2	8385.3	8458.9	8966.9	8156.2	9978.2	8444.4	8713	8932.3	9591.1	9635.3	9747.3	11802.5	8252.1	8603.7	8639.03	9078.8	8859.6	10395	0.0601959	0.0661086	0.13774	0.10248	0.333061	0.0775444	0.0716317	0.0352601	0.230581	0.195321	0.171393	0.0572119	0.0437704	0.35052	0.0396236	0.212976	0.194516	0.743094	0.164407	0.155073	0.0461104	0.0821408	0.187164	0.046658
Signal transducer and activator of transcription 1-alpha/beta OS=Homo sapiens OX=9606 GN=STAT1 PE=1 SV=2	STAT1	7921.3	7729.2	6786.3	7672.7	8107.5	7158.5	6982.1	7328.5	6859.2	7201.9	6882.3	7509.6	7646.1	7878.7	7035.7	6886.5	6553.1	6220.4	7478.93	7056.6	7646.23	7520.17	7197.93	6553.33	-0.0838593	0.0319167	0.00793211	-0.0552498	-0.190604	0.0917914	-0.0239846	0.0631819	-0.135354	-0.198536	0.326252	0.726177	0.928468	0.515851	0.0816627	0.182733	0.75176	0.357027	0.0711801	0.0378444	-0.040793	0.00443506	0.000255676	-0.015883
(E3-independent) E2 ubiquitin-conjugating enzyme OS=Homo sapiens OX=9606 GN=UBE2O PE=1 SV=3	UBE2O	5007.1	5254.4	4876.1	4948.7	5147	5276.5	5221.9	5608.4	5446.5	5284.9	5232.8	5664	5633.5	5440.3	5744.3	5357.7	5481.1	5451.8	5045.87	5425.6	5124.07	5606.03	5393.9	5430.2	0.104681	0.0221872	0.151878	0.0962267	0.105903	0.0471976	0.129691	0.0556515	0.00967656	-0.045975	0.07368	0.621183	0.0169293	0.118234	0.0303545	0.27558	0.020851	0.261373	0.809392	0.141933	0.118566	0.00458786	0.269031	0.0892271
F-actin-capping protein subunit alpha-1 OS=Homo sapiens OX=9606 GN=CAPZA1 PE=1 SV=3	CAPZA1	4031.7	4298.6	4292.9	4076.4	4477.8	4588.3	4018.6	4322.5	4438.7	4053.1	4298.8	4424.4	4342.5	4485.9	4574.2	4514.3	4703.3	5071	4207.73	4259.93	4380.83	4467.53	4258.77	4762.87	0.0177876	0.0581621	0.0864352	0.0173924	0.178787	0.0686476	0.0282732	0.0690428	0.161394	0.0923517	0.750273	0.387589	0.0792219	0.73417	0.0403244	0.218304	0.636027	0.178888	0.0622603	0.170224	0.00221955	0.0239411	0.0951785	0.00233412
Serine/threonine-protein phosphatase 2B catalytic subunit alpha isoform OS=Homo sapiens OX=9606 GN=PPP3CA PE=1 SV=1	PPP3CA	7716.8	7944.5	8070.9	8225.3	7975	8143.1	7365.2	7429.5	7751.1	7586.1	8365.5	7721.1	7695.7	7781.3	8238.6	7427.8	7960.5	8110.7	7910.73	7515.27	8114.47	7905.2	7890.9	7833	-0.0739871	0.0366848	-0.00100948	-0.00362158	-0.0142465	0.0729777	-0.0376943	0.00261211	-0.0106249	-0.013237	0.0666233	0.184268	0.979025	0.94326	0.75406	0.132031	0.318718	0.963495	0.864135	0.800273	-0.0870365	0.0269468	-9.2935e-06	-9.18747e-05
Alpha-soluble NSF attachment protein OS=Homo sapiens OX=9606 GN=NAPA PE=1 SV=3	NAPA	5478.9	5635.7	6033.6	5582	5410.4	5565.6	5770.7	5435	5778.1	5726.3	6004	5525.6	5594.8	5637.6	5596.8	5205.4	5519.4	5178.8	5716.07	5661.27	5519.33	5609.73	5751.97	5301.2	-0.0138979	-0.0505287	-0.0270906	0.00903257	-0.108704	-0.0131927	0.0234382	-0.0361231	-0.117736	-0.0816132	0.797798	0.321182	0.555937	0.875844	0.104249	0.674689	0.184371	0.365252	0.0631701	0.0488936	-0.00136348	-0.0249232	-0.00690741	0.000520033
YLP motif-containing protein 1 OS=Homo sapiens OX=9606 GN=YLPM1 PE=1 SV=4	YLPM1	8870.9	8525.7	8046.8	8530	8720.2	7887	8461.8	8288	7776.6	8821.8	7293	8672.5	8648.2	8321.1	7818.3	8064.9	7619.6	7278.9	8481.13	8175.47	8379.07	8262.53	8262.43	7654.47	-0.052956	-0.0174675	-0.0376729	-0.0376903	-0.147955	0.0152831	-0.0202054	1.74608e-05	-0.110265	-0.110282	0.387151	0.783482	0.554846	0.707279	0.0663898	0.797234	0.75522	0.999862	0.321004	0.140726	-0.0218242	-0.00185105	-0.00963777	-0.00566898
CUGBP Elav-like family member 1 OS=Homo sapiens OX=9606 GN=CELF1 PE=1 SV=2	CELF1	8399.3	7947.2	8050.4	8595.9	8430.3	7991	9066.9	8606.9	8406.1	8547.9	7664.7	8361.9	9017.4	9499.2	8313.1	9338	9180.6	7799.6	8132.3	8693.3	8339.07	8943.23	8191.5	8772.73	0.0962405	0.0362225	0.137133	0.0104642	0.109363	0.0408926	0.100911	0.126669	0.0988988	-0.0277701	0.0784715	0.41287	0.0938649	0.853963	0.275512	0.562272	0.19519	0.160429	0.356196	0.789657	0.106373	0.0139162	0.140904	0.000717438
FAST kinase domain-containing protein 4 OS=Homo sapiens OX=9606 GN=TBRG4 PE=1 SV=1	TBRG4	6272.4	6690.2	7423.6	6529.9	6438.1	6955.4	6134.8	6158	6297.1	6266.5	6871.3	6521.1	5621.9	5611.2	5916.9	5285.3	5437.8	5237.2	6795.4	6196.63	6641.13	5716.67	6552.97	5320.1	-0.133074	-0.033129	-0.249384	-0.0524103	-0.353105	-0.11631	-0.216255	-0.196974	-0.300695	-0.103721	0.15326	0.699857	0.0371895	0.55758	0.0124903	0.0128917	0.00797683	0.0143544	0.0026581	0.0275438	-0.108398	-0.00513468	-0.356515	-0.0132961
Transportin-3 OS=Homo sapiens OX=9606 GN=TNPO3 PE=1 SV=3	TNPO3	5069.5	5254.1	5241.5	4961.6	5175.2	5245.6	4719.9	5020.1	4981.3	4936.7	4752.8	5525.4	5075.2	5053.6	5127.9	4837.2	5098.7	4869.7	5188.37	4907.1	5127.47	5085.57	5071.63	4935.2	-0.0804098	-0.0170342	-0.0288719	-0.03283	-0.0721719	0.0515379	-0.0118377	0.00395809	-0.0393419	-0.0433	0.065176	0.589943	0.18079	0.652794	0.0673032	0.139055	0.659496	0.955385	0.610271	0.152326	-0.0953589	-0.00390407	-0.0214468	-0.00608091
Protein TFG OS=Homo sapiens OX=9606 GN=TFG PE=1 SV=2	TFG	6318.7	6077.5	4989.2	5904.6	6435.9	5525.2	5351.1	5699.8	5280	5642.6	4937.4	5710.8	6216.5	6229.5	5588.3	5665	5598.6	5027.1	5795.13	5443.63	5955.23	6011.43	5430.27	5430.23	-0.090272	0.0393162	0.0528672	-0.0938188	-0.0938277	0.143139	0.013551	0.146686	-8.85592e-06	-0.146695	0.458616	0.758749	0.662986	0.487687	0.468703	0.0840689	0.876162	0.14865	0.999922	0.118189	-0.0305616	0.00471409	0.00943655	-0.0292582
Acylamino-acid-releasing enzyme OS=Homo sapiens OX=9606 GN=APEH PE=1 SV=4	APEH	4410	4614.1	4899.2	4346	4331.1	4897.3	4330.4	4533.4	4923.1	4142.6	5457.3	4605	4277.6	4266.8	5057.3	4218.5	4654	5664.7	4641.1	4595.63	4524.8	4533.9	4734.97	4845.73	-0.0142031	-0.0366128	-0.0337142	0.0288875	0.0622482	-0.0195111	0.00289855	-0.0626017	0.0333607	0.0959624	0.849344	0.645485	0.73698	0.830283	0.6737	0.853828	0.978759	0.688095	0.856866	0.568109	-0.00100723	-0.0069606	-0.00446862	0.00233336
Amidophosphoribosyltransferase OS=Homo sapiens OX=9606 GN=PPAT PE=1 SV=1	PPAT	9252.4	9685.8	9394.8	8987.1	9344.2	9650.9	9220.4	9668.1	9642.5	9211.7	9282.2	9603.2	9476.9	9166	9913	8815.3	9148.9	9121.5	9444.33	9510.33	9327.4	9518.63	9365.7	9028.57	0.0100469	-0.017974	0.0113055	-0.0120621	-0.064952	0.00125854	0.0292795	0.0233676	-0.0528899	-0.0762575	0.749865	0.638406	0.782285	0.677224	0.0669009	0.976134	0.544802	0.570666	0.104492	0.112412	0.00125604	-0.00350318	0.00120556	-0.00204173
Prostaglandin F2 receptor negative regulator OS=Homo sapiens OX=9606 GN=PTGFRN PE=1 SV=2	PTGFRN	8540	8209.7	7634.8	8134.1	8187.8	7561.5	6520.1	6223.3	5571.1	7199.1	6142.5	6371.2	6590	6152.7	5385.7	5515.4	4878.3	4526.7	8128.17	6104.83	7961.13	6042.8	6570.93	4973.47	-0.412978	-0.0299562	-0.427713	-0.306832	-0.708678	-0.0147347	-0.397757	-0.120881	-0.401846	-0.280965	0.00629509	0.64116	0.0090591	0.0200428	0.00129437	0.897003	0.00906193	0.329706	0.0208944	0.0787823	-0.908964	-0.00578254	-0.873781	-0.521013
Mitochondrial dicarboxylate carrier OS=Homo sapiens OX=9606 GN=SLC25A10 PE=1 SV=2	SLC25A10	11860	10885.5	11061.9	11142.1	10847.9	10105.9	11408.4	10765.2	10677.7	11426.6	10810.7	11117.1	10716.9	10639.2	9824.3	10279.3	9532.5	9672.2	11269.1	10950.4	10698.6	10393.5	11118.1	9828	-0.0413886	-0.0749501	-0.1167	-0.019462	-0.197407	-0.075311	-0.0417496	-0.0972377	-0.177945	-0.0807072	0.446716	0.255288	0.101877	0.687189	0.0187984	0.203543	0.507873	0.0974577	0.0112705	0.197343	-0.0144847	-0.0444431	-0.115757	-0.00317082
Peptidyl-prolyl cis-trans isomerase A OS=Homo sapiens OX=9606 GN=PPIA PE=1 SV=2	PPIA	22172.5	24575.9	16286.9	17940.5	21298.6	18420.1	17666.5	18191	17807.5	19658.4	16297.2	20124.7	20985.6	20536.3	20151.2	19177.2	20594.3	19522.6	21011.8	17888.3	19219.7	20557.7	18693.4	19764.7	-0.232178	-0.128609	-0.0315186	-0.168666	-0.0882714	0.20066	0.0970905	0.137147	0.0803945	-0.0567528	0.274228	0.53977	0.863305	0.445377	0.643944	0.000749147	0.281588	0.204046	0.449363	0.180919	-0.130458	-0.0344404	-0.00201201	-0.0592476
Activity-dependent neuroprotector homeobox protein OS=Homo sapiens OX=9606 GN=ADNP PE=1 SV=1	ADNP	10432.6	9857.8	10024.9	10548.6	10122	9963	10182.2	9632.8	9577.2	10196.8	8588.4	9740.7	9960	9348.9	9147.8	10086.4	8960.8	8242.1	10105.1	9797.4	10211.2	9485.57	9508.63	9096.43	-0.0446128	0.0150688	-0.0912777	-0.0877737	-0.151711	-0.046665	-0.106347	-0.00350404	-0.063937	-0.060433	0.298458	0.68653	0.106117	0.305567	0.147786	0.373187	0.0730799	0.967814	0.597181	0.545361	-0.0234269	0.00246135	-0.0889243	-0.0451941
Heme oxygenase 2 OS=Homo sapiens OX=9606 GN=HMOX2 PE=1 SV=2	HMOX2	3794	3828.6	3961.7	3737	3771.4	3779.7	3997.3	3810.2	3839.8	3868.7	3792.7	3818.9	3785.7	3814.6	3659.5	3610	3750	3563.7	3861.43	3882.43	3762.7	3753.27	3826.77	3641.23	0.00782469	-0.0373682	-0.0409897	-0.0130105	-0.0847093	-0.0488144	-0.00362147	-0.0279791	-0.0716987	-0.0437196	0.799475	0.134637	0.196473	0.567856	0.0439375	0.160542	0.857806	0.234677	0.0369982	0.202177	0.000760521	-0.0325416	-0.0289673	-0.00319749
Probable histidine--tRNA ligase, mitochondrial OS=Homo sapiens OX=9606 GN=HARS2 PE=1 SV=1	HARS2	3165.5	3175.5	3112.4	3157.4	3186.9	3048.1	3083.5	3009	2918.3	3156.3	2858.4	3121.7	3014.4	2931.4	2787.2	2922.7	2842.9	2420.7	3151.13	3003.6	3130.8	2911	3045.47	2728.77	-0.0691781	-0.00933945	-0.114356	-0.0492075	-0.207622	-0.0451779	-0.105017	-0.0651485	-0.158414	-0.0932658	0.0460272	0.684719	0.0255843	0.333176	0.054618	0.320758	0.0491031	0.307677	0.156727	0.342344	-0.0924901	-0.00153622	-0.182058	-0.023488
Ribose-phosphate pyrophosphokinase 2 OS=Homo sapiens OX=9606 GN=PRPS2 PE=1 SV=2	PRPS2	991.9	934.8	1585.5	1083.3	780	1406.8	1145.6	1010.9	1513.2	914.1	2078.1	968	774.9	758.8	1340.5	954.3	1072.7	1974.6	1170.73	1223.23	1090.03	958.067	1320.07	1333.87	0.0632871	-0.10304	-0.289215	0.173198	0.188202	-0.352502	-0.186174	-0.462413	0.0150037	0.477417	0.847839	0.784328	0.493598	0.747354	0.692457	0.336748	0.642578	0.442169	0.979207	0.372625	0.00453685	-0.010871	-0.088681	0.021905
Carbonyl reductase [NADPH] 1 OS=Homo sapiens OX=9606 GN=CBR1 PE=1 SV=3	CBR1	5966.2	6345.8	5346.5	6203.1	6444.9	6014.9	6264.9	6584.2	5934.9	6167.2	5985.3	6276.8	6856.8	7108.1	6519.1	6431.2	6475.7	5968	5886.17	6261.33	6220.97	6828	6143.1	6291.63	0.0891415	0.0798104	0.214135	0.0616385	0.0961062	0.124993	0.134324	0.152496	0.0344677	-0.118028	0.339641	0.350075	0.049299	0.444757	0.290806	0.0890625	0.0452764	0.022908	0.463063	0.0850278	0.0418056	0.0363806	0.279909	0.0216892
Core histone macro-H2A.1 OS=Homo sapiens OX=9606 GN=H2AFY PE=1 SV=4	H2AFY	13538.6	13464.6	15846.4	14409.6	13267.3	14827	13135.6	12033.1	13364.6	12956.9	14830.4	12809.7	11727.7	11652.9	12291.8	12276.9	12679.4	14074.8	14283.2	12844.4	14168	11890.8	13532.3	13010.4	-0.153176	-0.0116865	-0.264473	-0.0779086	-0.134658	-0.111297	-0.252787	-0.186565	-0.056749	0.129816	0.178691	0.905376	0.041439	0.501319	0.252587	0.105667	0.0109621	0.0735078	0.571683	0.126198	-0.11456	-0.000504519	-0.365659	-0.0233637
Pre-mRNA-processing factor 19 OS=Homo sapiens OX=9606 GN=PRPF19 PE=1 SV=1	PRPF19	9230.4	9583.8	9064.2	8978.9	9435.3	8904.4	8774.6	8564	8357.3	9261.4	7793.6	9090.6	8814.2	8471.9	8167.2	8001.2	7658.5	6693.5	9292.8	8565.3	9106.2	8484.43	8715.2	7451.07	-0.11761	-0.0292642	-0.131295	-0.0925796	-0.318666	-0.0136855	-0.102031	-0.0387155	-0.226087	-0.187371	0.0202479	0.455128	0.0286973	0.302188	0.0118665	0.734486	0.0676427	0.668211	0.105571	0.0758161	-0.199186	-0.0100044	-0.202478	-0.0481158
ADP/ATP translocase 2 OS=Homo sapiens OX=9606 GN=SLC25A5 PE=1 SV=7	SLC25A5	12584.7	13820.6	15504.3	12313.9	12764.5	14109	12712.2	12381.2	14498	12400.8	15942.7	12742.3	10928.2	10814.4	13001.5	12215.5	13337.7	16703.4	13969.9	13197.1	13062.5	11581.4	13695.3	14085.5	-0.0820937	-0.0968909	-0.270513	-0.0286409	0.0118959	-0.188419	-0.173622	-0.241872	0.0405368	0.282409	0.510703	0.416927	0.0967373	0.855089	0.945565	0.170484	0.172237	0.188047	0.835195	0.175765	-0.0239575	-0.0368127	-0.27441	-0.00194726
Stromal interaction molecule 1 OS=Homo sapiens OX=9606 GN=STIM1 PE=1 SV=3	STIM1	6753.4	7172.4	9073.9	7469.8	6881.4	8344.2	7303.1	6918.5	8160.2	7049.1	9015.9	7303.2	6360	6612.7	7660.7	6410.2	7410.4	8107.8	7666.57	7460.6	7565.13	6877.8	7789.4	7309.47	-0.039289	-0.0192151	-0.156633	0.0229316	-0.0688145	-0.117344	-0.137418	-0.179565	-0.0917461	0.087819	0.81017	0.908724	0.389265	0.902758	0.701689	0.342405	0.303291	0.282575	0.576328	0.532993	-0.00359195	-0.000798736	-0.0641812	0.00101882
Manganese-transporting ATPase 13A1 OS=Homo sapiens OX=9606 GN=ATP13A1 PE=1 SV=2	ATP13A1	4440	4631.2	4166.2	4257.4	4488.6	4146.2	4684.3	4913.4	4515.9	4695	3932.4	4714.9	4729	4690.9	4352.7	4561.5	4309.8	3987.2	4412.47	4704.53	4297.4	4590.87	4447.43	4286.17	0.0924662	-0.0381213	0.0571812	0.0113876	-0.0418974	-0.0352851	0.0953025	0.0457936	-0.053285	-0.0990786	0.17507	0.532081	0.378462	0.910084	0.586939	0.531233	0.133902	0.640069	0.626657	0.210949	0.0699773	-0.0104461	0.0241292	0.000465965
Signal recognition particle 54 kDa protein OS=Homo sapiens OX=9606 GN=SRP54 PE=1 SV=1	SRP54	6444.6	6029	6541.6	6313.2	5921.9	6493	7200.7	6991.8	7586.9	6367.5	7277.2	6425.1	6960.7	7033	7276.8	7759.4	8239.6	8883.6	6338.4	7259.8	6242.7	7090.17	6689.93	8294.2	0.195811	-0.0219486	0.161701	0.0778731	0.387984	-0.0341103	0.183649	0.0838277	0.310111	0.226283	0.0171716	0.699332	0.015031	0.351292	0.0056612	0.441624	0.011945	0.265269	0.0216588	0.0238564	0.345644	-0.00340898	0.294783	0.0353803
Phosphoacetylglucosamine mutase OS=Homo sapiens OX=9606 GN=PGM3 PE=1 SV=1	PGM3	6958	6923.8	6789.9	7117.8	6942.6	7078.5	7111.2	7422.8	7510	6913.2	7787.7	7202.6	7538.2	7679.1	7721.4	7870.4	8162.5	8476	6890.57	7348	7046.3	7646.23	7301.17	8169.63	0.092729	0.0322433	0.150127	0.0835044	0.245649	0.0573976	0.117883	0.0666222	0.162144	0.0955221	0.0253635	0.102502	0.000559625	0.192516	0.00216982	0.0885778	0.00144271	0.259898	0.0491955	0.0462279	0.147976	0.0318972	0.488227	0.0597501
Vesicular integral-membrane protein VIP36 OS=Homo sapiens OX=9606 GN=LMAN2 PE=1 SV=1	LMAN2	10789.4	11178.9	12190.3	11202.1	11067.3	11845.9	11534.5	10954.3	11668.6	11200.4	11600.3	11017.7	10906.7	10645.5	11216.1	11204.2	11498.4	10952.9	11386.2	11385.8	11371.8	10922.8	11272.8	11218.5	-5.06831e-05	-0.00182994	-0.059948	-0.0144404	-0.0214066	-0.0598973	-0.0581181	-0.0455076	-0.00696612	0.0385415	0.999364	0.97753	0.360196	0.814077	0.726145	0.166679	0.198201	0.215811	0.827406	0.2646	-1.40089e-08	-1.80613e-05	-0.0265846	-0.00129003
Heterogeneous nuclear ribonucleoproteins C1/C2 OS=Homo sapiens OX=9606 GN=HNRNPC PE=1 SV=4	HNRNPC	21252.1	19150.2	23925.6	21072.8	18444.6	21606.3	19857.3	18287.2	20998.7	18569.7	24943.5	18903.6	16726.2	17552.6	19073.9	19125.7	19304.2	26277.7	21442.6	19714.4	20374.6	17784.2	20805.6	21569.2	-0.121232	-0.0737127	-0.269883	-0.0435102	0.00849058	-0.148651	-0.196171	-0.226373	0.0520008	0.278374	0.338105	0.562251	0.0767951	0.810683	0.965248	0.138257	0.0960312	0.238439	0.819604	0.197722	-0.0570941	-0.0184333	-0.30083	-0.00396591
Sideroflexin-1 OS=Homo sapiens OX=9606 GN=SFXN1 PE=1 SV=4	SFXN1	5445.2	5150.5	5626.1	5893.9	5227.2	5358.1	5629	5281.5	5400.6	5308.3	6239	5283.6	5300.1	5849	5390.7	5666.2	6341.7	5808.8	5407.27	5437.03	5493.07	5513.27	5610.3	5938.9	0.00792017	0.0227123	0.0280079	0.0531784	0.135296	0.0200877	0.00529558	-0.0251705	0.0821178	0.107288	0.871051	0.745415	0.654044	0.586383	0.0986052	0.720003	0.942994	0.799441	0.431105	0.185716	0.000474867	0.00289813	0.00516445	0.0123277
Rho guanine nucleotide exchange factor 16 OS=Homo sapiens OX=9606 GN=ARHGEF16 PE=1 SV=1	ARHGEF16	4278.6	4405.1	3807.3	4217.1	4390.5	4019.5	3904.1	4180	3996.7	4172.1	3877.3	4390.3	4402.4	4376.6	4232.5	4097.3	4257.4	3916.2	4163.67	4026.93	4209.03	4337.17	4146.57	4090.3	-0.048173	0.0156344	0.0588983	-0.00593729	-0.0256479	0.107071	0.0432639	0.0648356	-0.0197106	-0.0845462	0.530047	0.840363	0.411499	0.945462	0.740763	0.0327261	0.343998	0.293523	0.768164	0.0918979	-0.0132806	0.00118091	0.022713	-0.000144609
Heterogeneous nuclear ribonucleoprotein D0 OS=Homo sapiens OX=9606 GN=HNRNPD PE=1 SV=1	HNRNPD	9563.4	9753.4	12094.9	10394.3	9461.5	10770.7	10104.6	9282.2	11059.1	9687.9	12616.8	10001.8	8824.6	9052.9	10342.8	9426.5	10385.8	11061.3	10470.6	10148.6	10208.8	9406.77	10768.8	10291.2	-0.0450541	-0.0365215	-0.154569	0.0405224	-0.0249283	-0.109515	-0.118047	-0.195091	-0.0654507	0.12964	0.7548	0.786165	0.321584	0.820997	0.858277	0.347662	0.260334	0.261155	0.670636	0.257039	-0.00550418	-0.003816	-0.0761568	0.00347108
Signal transducer and activator of transcription 3 OS=Homo sapiens OX=9606 GN=STAT3 PE=1 SV=2	STAT3	5214.3	5425.2	4625.3	5516	5929.5	5210.8	4188.8	4237.9	4029	4687.9	4210.6	4726.6	4556.1	4430.4	4043.9	3769.3	3753.7	3399.1	5088.27	4151.9	5552.1	4343.47	4541.7	3640.7	-0.293403	0.125859	-0.228327	-0.163942	-0.482958	0.0650753	-0.354187	-0.0643854	-0.319017	-0.254631	0.0193867	0.217569	0.0590301	0.133796	0.00569842	0.314069	0.00955298	0.430793	0.0117929	0.023004	-0.502451	0.0833697	-0.280598	-0.143213
THO complex subunit 5 homolog OS=Homo sapiens OX=9606 GN=THOC5 PE=1 SV=2	THOC5	7106.2	7172.7	6774.9	7247.3	7047.6	6819.2	7094.8	7007	6564.8	7280	6009.8	6990.4	7118	6923.8	6426.6	7042.7	6708.9	5721.9	7017.93	6888.87	7038.03	6822.8	6760.07	6491.17	-0.0267796	0.0041261	-0.0406823	-0.0540088	-0.112568	-0.0139027	-0.0448084	0.0133265	-0.0585597	-0.0718861	0.563162	0.91382	0.461524	0.557578	0.273319	0.814183	0.42082	0.892551	0.651775	0.499145	-0.00667793	0.000161493	-0.0136613	-0.0137017
CTP synthase 2 OS=Homo sapiens OX=9606 GN=CTPS2 PE=1 SV=1	CTPS2	8727.7	9031.6	9761.7	8842.2	8418.3	9876.2	8959.1	9439.8	10254	8474.5	11042.8	9206.8	8364.3	8446.5	10457.1	8622.4	9716.3	11878.3	9173.67	9550.97	9045.57	9089.3	9574.7	10072.3	0.0581483	-0.0202876	-0.0133293	0.0617288	0.134828	-0.0714776	0.00695831	-0.0750581	0.0730987	0.148157	0.481561	0.821118	0.915849	0.651635	0.421593	0.586561	0.95952	0.660675	0.705182	0.450291	0.0184533	-0.00173651	-0.000508858	0.0114813
Ubiquitin-associated protein 2-like OS=Homo sapiens OX=9606 GN=UBAP2L PE=1 SV=2	UBAP2L	6210.5	6548.6	6433.9	6416.8	6625.4	6912.5	6340	6469	6541.7	6449	6271.9	6700.3	6892.3	6543.2	7038.5	6763.1	6937.8	6532	6397.67	6450.23	6651.57	6824.67	6473.73	6744.3	0.0118055	0.0561484	0.0932128	0.0170521	0.0761229	0.0814072	0.0370644	0.0761606	0.0590708	-0.0170899	0.672541	0.219678	0.0737048	0.657458	0.0873281	0.0772377	0.447041	0.142284	0.188856	0.691256	0.00203387	0.0369576	0.105564	0.00310573
Quinone oxidoreductase OS=Homo sapiens OX=9606 GN=CRYZ PE=1 SV=1	CRYZ	4354.1	4326.6	5966.5	4878.3	4149.7	5622	4683	4430.4	5728.4	4356.4	7053.3	4718.8	3915	4180.5	5342.3	4593.7	5602.4	7304.2	4882.4	4947.27	4883.33	4479.27	5376.17	5833.43	0.0190412	0.000275763	-0.124328	0.138987	0.256755	-0.143369	-0.124604	-0.263315	0.117767	0.381083	0.927757	0.998984	0.594064	0.648629	0.377431	0.473134	0.544252	0.399454	0.71296	0.208599	0.000620092	1.21761e-07	-0.0281189	0.0261302
Apoptotic chromatin condensation inducer in the nucleus OS=Homo sapiens OX=9606 GN=ACIN1 PE=1 SV=2	ACIN1	8546.3	8790.4	9454.4	8961.7	8551.4	9149.1	9007.5	8700.6	8966.4	8816.3	9017.9	8607.2	8512.4	8353.3	8989.3	8725.6	9242.5	8881.7	8930.37	8891.5	8887.4	8618.33	8813.8	8949.93	-0.00629259	-0.00695799	-0.0513105	-0.0189553	0.00315752	-0.0450179	-0.0443525	-0.0323553	0.0221128	0.054468	0.899122	0.900806	0.400324	0.713907	0.952932	0.270721	0.359392	0.433783	0.520755	0.247065	-0.0002906	-0.000315677	-0.0204005	-0.00277426
Heat shock protein beta-1 OS=Homo sapiens OX=9606 GN=HSPB1 PE=1 SV=2	HSPB1	10804.5	12060.5	10104.5	10126.8	11572.8	11904	9395.7	10988.6	10464	10101	10067.2	11497.1	11365.7	11388.4	12506.3	13054.5	12635	15042.8	10989.8	10282.8	11201.2	11753.5	10555.1	13577.4	-0.095941	0.0274838	0.0969168	-0.0582293	0.305041	0.192858	0.069433	0.155146	0.363271	0.208124	0.393228	0.802433	0.327363	0.589017	0.050844	0.0707148	0.451649	0.11783	0.0263749	0.0936201	-0.0388902	0.00262721	0.0470018	-0.0133853
Tyrosine--tRNA ligase, mitochondrial OS=Homo sapiens OX=9606 GN=YARS2 PE=1 SV=2	YARS2	3471.8	3510.9	3639.9	3679.9	3700.4	3657.3	3968.1	3843.4	4025.9	3874	3701	3846.5	3831.1	3881.5	3823.9	4074.9	4046.9	3881.5	3540.87	3945.8	3679.2	3845.5	3807.17	4001.1	0.156215	0.0552896	0.119069	0.104615	0.176294	-0.0371466	0.0637791	0.0144535	0.071679	0.0572255	0.00543248	0.0572495	0.0048355	0.02268	0.00429864	0.152269	0.0016366	0.535724	0.0742481	0.0689745	0.353828	0.0686823	0.27571	0.172025
Putative RNA-binding protein Luc7-like 2 OS=Homo sapiens OX=9606 GN=LUC7L2 PE=1 SV=2	LUC7L2	13153.8	12591.6	11776.3	13375.8	12977.7	12234	12639.5	12386	11315.3	12821.6	10069.9	12311.2	13407.2	13157.2	11812.1	12916.1	11827.8	9516.7	12507.2	12113.6	12862.5	12792.2	11734.2	11420.2	-0.046135	0.0404084	0.0324979	-0.0920391	-0.131175	0.078633	-0.00791044	0.124537	-0.0391357	-0.163673	0.527617	0.533047	0.677617	0.454823	0.370752	0.34902	0.912006	0.340913	0.822464	0.287039	-0.0128108	0.011041	0.00549267	-0.0314918
Sec1 family domain-containing protein 1 OS=Homo sapiens OX=9606 GN=SCFD1 PE=1 SV=4	SCFD1	3692.8	3722.9	3895.3	3779.1	3842.3	3752.6	4135	4084.5	4179.2	4065.4	4165.5	3999	3886	3858.3	4064.6	4157.5	4147.9	4658.2	3770.33	4132.9	3791.33	3936.3	4076.63	4321.2	0.132462	0.00801323	0.0621481	0.112686	0.19674	-0.0703143	0.0541349	-0.050538	0.0840538	0.134592	0.00620021	0.774359	0.140018	0.0182639	0.0376095	0.0487771	0.106783	0.157236	0.235525	0.0999324	0.292423	0.000889931	0.0530631	0.195894
Mediator of DNA damage checkpoint protein 1 OS=Homo sapiens OX=9606 GN=MDC1 PE=1 SV=3	MDC1	6385.3	5915.9	5677.1	6230	5905.1	5597.1	5985.3	5856.2	5268.1	6392.9	5018.2	6106.9	5930.8	5656	5212.6	5091.1	4505.5	4306.1	5992.77	5703.2	5910.73	5599.8	5839.33	4634.23	-0.0714506	-0.0198851	-0.0978469	-0.0374185	-0.370892	-0.0263963	-0.0779618	-0.0604284	-0.333473	-0.273045	0.39378	0.781762	0.25371	0.759274	0.0124202	0.750965	0.325665	0.635834	0.0661962	0.0374894	-0.0289193	-0.00212622	-0.0582838	-0.00447532
Translation initiation factor eIF-2B subunit epsilon OS=Homo sapiens OX=9606 GN=EIF2B5 PE=1 SV=3	EIF2B5	3628.4	3738.5	3132.6	3459.5	3686.6	3407.5	3621	3897.8	3470.6	3525.8	3228.1	3631.8	3970	3944.7	3689.1	3697.9	3718.8	3464.2	3499.83	3663.13	3517.87	3867.93	3461.9	3626.97	0.065792	0.00741458	0.144277	-0.0157222	0.0514773	0.0784847	0.136862	0.159999	0.0671994	-0.0927994	0.507184	0.934164	0.149716	0.872676	0.565891	0.254198	0.0477469	0.0542136	0.320881	0.117868	0.0193978	0.000219299	0.11899	-0.000929922
Symplekin OS=Homo sapiens OX=9606 GN=SYMPK PE=1 SV=2	SYMPK	5161.7	4954.7	4517.7	4914.8	4807.7	4539.3	4502.8	4569.9	4171.8	4737.3	3997.5	4726	4645.9	4590.4	4247.2	4557.6	4206.4	4071.1	4878.03	4414.83	4753.93	4494.5	4486.93	4278.37	-0.143941	-0.0371779	-0.118139	-0.12057	-0.189239	0.0258017	-0.080961	0.00243088	-0.0686696	-0.0711005	0.109986	0.603192	0.166529	0.275278	0.0660118	0.67286	0.196099	0.979342	0.504083	0.321534	-0.13799	-0.00816221	-0.0919725	-0.0675467
ADP-ribosylation factor 3 OS=Homo sapiens OX=9606 GN=ARF3 PE=1 SV=2	ARF3	6797.8	7086.1	7344.4	6821.2	6871.1	7251.1	6670.6	7060.6	7170	6454.5	7652.8	7132.2	6698.8	6691.3	7403.5	6636.4	6825.1	7566.9	7076.1	6967.07	6981.13	6931.2	7079.83	7009.47	-0.0224031	-0.0194932	-0.0298493	0.000760962	-0.0136498	-0.00744622	-0.0103561	-0.0306103	-0.0144107	0.0161995	0.644477	0.671974	0.636846	0.992654	0.847526	0.904462	0.86347	0.741091	0.882885	0.842543	-0.00427434	-0.00336545	-0.00584944	2.43675e-06
Serpin H1 OS=Homo sapiens OX=9606 GN=SERPINH1 PE=1 SV=2	SERPINH1	5169.4	5087	5751.8	5320.5	4879.8	5378.3	5379.9	5068.6	5132.7	5808.7	5281.9	5060.4	5052.2	4903.2	5064.4	5069.6	4958.3	5282.7	5336.07	5193.73	5192.87	5006.6	5383.67	5103.53	-0.0390047	-0.0392455	-0.0919455	0.0128124	-0.0642803	-0.0529407	-0.0527	-0.104758	-0.0770927	0.0276652	0.569109	0.613515	0.201108	0.883542	0.368921	0.158567	0.323935	0.173359	0.310533	0.421606	-0.00954855	-0.00832691	-0.0640466	0.00068896
AP-3 complex subunit beta-1 OS=Homo sapiens OX=9606 GN=AP3B1 PE=1 SV=3	AP3B1	4855.7	5135.6	4236.1	4927.3	5453.1	4830.6	4375.1	4903.7	4417	4531.7	4293.7	4940	5174.5	5258	4788.6	4964.3	4844	4420.5	4742.47	4565.27	5070.33	5073.7	4588.47	4742.93	-0.0549385	0.096443	0.0974006	-0.0476255	0.000141957	0.152339	0.000957622	0.145026	0.0477675	-0.0972586	0.604107	0.374978	0.335091	0.661221	0.998881	0.0846888	0.989544	0.110804	0.57102	0.205997	-0.0120253	0.0410841	0.0462494	-0.00855609
AT-rich interactive domain-containing protein 1A OS=Homo sapiens OX=9606 GN=ARID1A PE=1 SV=3	ARID1A	7184.7	6576.4	7365.1	7107.2	6568.8	6957.6	6785.8	6410.5	6736.4	6770.7	7240.4	6578	6468.8	6313.9	6284.8	6196.3	6085.4	6318.3	7042.07	6644.23	6877.87	6355.83	6863.03	6200	-0.0838961	-0.0340377	-0.147918	-0.0371525	-0.183731	-0.0640214	-0.11388	-0.110765	-0.146578	-0.0358131	0.209155	0.598496	0.048949	0.593644	0.0273527	0.0922379	0.03747	0.0684928	0.0332384	0.15211	-0.05701	-0.00758833	-0.19381	-0.00841408
Chloride intracellular channel protein 1 OS=Homo sapiens OX=9606 GN=CLIC1 PE=1 SV=4	CLIC1	7540.6	7898.1	6609.3	7113.8	8004.2	7523.8	6496.1	7453.6	6819.3	6622.8	6489.3	7269.9	7490.8	7709.3	7416.2	7753.2	7653.5	8097.8	7349.33	6923	7547.27	7538.77	6794	7834.83	-0.086216	0.0383409	0.0367151	-0.113352	0.0922892	0.122931	-0.00162573	0.150067	0.205641	0.0555741	0.421134	0.69062	0.655839	0.287936	0.298877	0.104858	0.97656	0.0440062	0.0196043	0.139367	-0.032381	0.0061637	0.00672632	-0.0612899
Ras GTPase-activating protein-binding protein 1 OS=Homo sapiens OX=9606 GN=G3BP1 PE=1 SV=1	G3BP1	7067.1	7005.6	6704.9	6857.8	7150.7	6774.5	6995.5	6752	6855.5	7023.8	6782.6	6947.2	7047.1	6881.4	6931.5	6690.2	6705	6770.6	6925.87	6867.67	6927.67	6953.33	6917.87	6721.93	-0.0121746	0.000374901	0.00571014	-0.00166741	-0.0431184	0.0178847	0.00533524	0.00737754	-0.041451	-0.0488285	0.682698	0.991552	0.833154	0.954788	0.149755	0.375256	0.846351	0.702582	0.0599703	0.0135595	-0.0020182	1.3813e-06	0.00045267	-3.35031e-05
N-acetylglucosamine-6-sulfatase OS=Homo sapiens OX=9606 GN=GNS PE=1 SV=3	GNS	4702.9	4671.2	4568.4	4723	4879.1	4612.4	4123.5	4084.3	3946.4	4363.2	4070.2	4172.9	4131.2	4219.8	3860.8	4118.5	4167	3921.7	4647.5	4051.4	4738.17	4070.6	4202.1	4069.07	-0.198034	0.0278741	-0.191213	-0.145344	-0.191757	0.00682093	-0.219087	-0.045869	-0.0464126	-0.000543544	0.000898352	0.357987	0.00748404	0.00937098	0.0024668	0.881216	0.00735509	0.394393	0.307994	0.991253	-0.603322	0.0124355	-0.406494	-0.29479
Mitochondrial potassium channel OS=Homo sapiens OX=9606 GN=CCDC51 PE=1 SV=2	CCDC51	5755.1	6168.2	5316.7	5621.5	6106.2	5415.7	5357.8	5487.3	4934.7	5699.2	4438.9	5610.7	5438.2	5452.5	4786.3	4809.8	4781.9	3948.6	5746.67	5259.93	5714.47	5225.67	5249.6	4513.43	-0.127681	-0.00810651	-0.13711	-0.130518	-0.3485	-0.00942941	-0.129004	-0.0065924	-0.217982	-0.21139	0.176729	0.924665	0.189231	0.354203	0.0301344	0.907148	0.1789	0.96115	0.210987	0.117456	-0.0961045	-0.000275747	-0.0991318	-0.0588307
Cytoplasmic FMR1-interacting protein 2 OS=Homo sapiens OX=9606 GN=CYFIP2 PE=1 SV=2	CYFIP2	1375.4	1340.4	1457.8	1465.8	1350.2	1431.5	1385.9	1315.7	1340.1	1323	1521.5	1286.2	1301.8	1256	1357.3	1358.7	1349.3	1531.3	1391.2	1347.23	1415.83	1305.03	1376.9	1413.1	-0.0463301	0.0253216	-0.0922432	-0.0149061	0.0225337	-0.0459131	-0.117565	-0.0773371	0.0374398	0.114777	0.337938	0.640559	0.131073	0.868347	0.765644	0.303739	0.0698763	0.412958	0.719825	0.176969	-0.021829	0.00489823	-0.0814035	-0.000913837
Mitochondrial Rho GTPase 2 OS=Homo sapiens OX=9606 GN=RHOT2 PE=1 SV=2	RHOT2	3440.6	3534.6	3753.9	3559	3540.2	3575.5	3511.8	3478.5	3540.1	3606.7	3494.1	3594.9	3365	3392.1	3305.6	3271.6	3236.6	3060	3576.37	3510.13	3558.23	3354.23	3565.23	3189.4	-0.0269688	-0.00733354	-0.0925116	-0.00449816	-0.16521	-0.0655428	-0.0851781	-0.0880134	-0.160711	-0.072698	0.52206	0.855492	0.082272	0.916266	0.0271141	0.00745254	0.00176342	0.00862275	0.0072915	0.0789413	-0.00761274	-0.000497098	-0.100352	-0.000170833
Eukaryotic translation initiation factor 2 subunit 3 OS=Homo sapiens OX=9606 GN=EIF2S3 PE=1 SV=3	EIF2S3	7675.3	7990.9	7772.1	7894.5	8127.5	8020.9	8096.5	8397.1	8263	7922.1	8083.5	7909.8	8517.1	8505.5	8513.2	8657.1	8774.7	8400.1	7812.77	8252.2	8014.3	8511.93	7971.8	8610.63	0.0789453	0.036743	0.123653	0.029072	0.140286	0.0447081	0.0869103	0.0945813	0.111214	0.0166325	0.0261793	0.154854	0.00170374	0.21776	0.00528386	0.0405345	0.00179685	0.000649217	0.00672741	0.422833	0.124895	0.0297647	0.342346	0.0192463
Lamina-associated polypeptide 2, isoform alpha OS=Homo sapiens OX=9606 GN=TMPO PE=1 SV=2	TMPO	6459.2	6390.6	5693.7	6059.9	6087.2	5550.8	5903.9	5850.6	5452.8	5993.6	4938.4	5956.5	6031.9	5843.6	5410.8	5366.2	4787.5	4133.2	6181.17	5735.77	5899.3	5762.1	5629.5	4762.3	-0.107893	-0.0673354	-0.101284	-0.134872	-0.376221	0.00660836	-0.0339491	0.0335879	-0.241348	-0.274936	0.190554	0.401172	0.242631	0.262594	0.0303804	0.915284	0.61701	0.751913	0.155536	0.0671687	-0.077681	-0.0267099	-0.0622954	-0.0783223
Lamina-associated polypeptide 2, isoform alpha OS=Homo sapiens OX=9606 GN=TMPO PE=1 SV=2	TMPO	6459.2	6390.6	5693.7	6059.9	6087.2	5550.8	5903.9	5850.6	5452.8	5993.6	4938.4	5956.5	6031.9	5843.6	5410.8	5366.2	4787.5	4133.2	6181.17	5735.77	5899.3	5762.1	5629.5	4762.3	-0.107893	-0.0673354	-0.101284	-0.134872	-0.376221	0.00660836	-0.0339491	0.0335879	-0.241348	-0.274936	0.190554	0.401172	0.242631	0.262594	0.0303804	0.915284	0.61701	0.751913	0.155536	0.0671687	-0.077681	-0.0267099	-0.0622954	-0.0783223
Adenylate kinase 2, mitochondrial OS=Homo sapiens OX=9606 GN=AK2 PE=1 SV=2	AK2	11000.8	10606.1	11037.7	10996.5	10684.9	10757	10986.9	10376.4	10544.6	10876.9	10480.7	10686.6	10670.4	10717.1	10083.4	10661.8	10762	9945.2	10881.5	10636	10812.8	10490.3	10681.4	10456.3	-0.0329307	-0.0091417	-0.0528259	-0.0267811	-0.0575048	-0.0198952	-0.0436842	-0.0260448	-0.0307237	-0.0046789	0.343074	0.702046	0.187353	0.326989	0.218986	0.622336	0.224369	0.459605	0.468764	0.922556	-0.0153	-0.00140448	-0.0384224	-0.0130013
RAB11-binding protein RELCH OS=Homo sapiens OX=9606 GN=RELCH PE=1 SV=2	RELCH	3563.3	3452.9	3026.9	3341.8	3502.2	3215.6	3196	3422.4	3163.5	3310.6	3059.6	3277.4	3536.7	3557	3225.4	3271.3	3105.6	2994.2	3347.7	3260.63	3353.2	3439.7	3215.87	3123.7	-0.038018	0.00236829	0.0391125	-0.0579627	-0.0999143	0.0771305	0.0367442	0.0970752	-0.0419517	-0.139027	0.658519	0.977508	0.662606	0.507836	0.286459	0.254492	0.55828	0.167889	0.458989	0.0780382	-0.00689768	2.33983e-05	0.00699115	-0.0170571
Protein sel-1 homolog 1 OS=Homo sapiens OX=9606 GN=SEL1L PE=1 SV=3	SEL1L	4138.2	3971	4271.3	4218.8	3903.2	4053.1	3793.1	3837.5	3699.3	3870.2	3737.1	3889.9	3672.1	3725.6	3646.2	3663.1	3633.1	3540.4	4126.83	3776.63	4058.37	3681.3	3832.4	3612.2	-0.127934	-0.024136	-0.16482	-0.106787	-0.192157	-0.0368854	-0.140684	-0.0580328	-0.0853704	-0.0273375	0.0217761	0.615498	0.00774873	0.0412815	0.00550031	0.11224	0.0160321	0.047313	0.0220331	0.189041	-0.21263	-0.00508721	-0.347897	-0.147819
Poly(rC)-binding protein 2 OS=Homo sapiens OX=9606 GN=PCBP2 PE=1 SV=1	PCBP2	2769.3	2791.4	2937.6	2774.1	2773.6	2884.4	2688.5	2771.5	2901.4	2713.8	3178.7	2739.2	2745.6	2772.1	3035.6	2966.3	3083.1	3406.3	2832.77	2787.13	2810.7	2851.1	2877.23	3151.9	-0.0234298	-0.0112823	0.00930687	0.0224705	0.15401	0.0327366	0.0205892	-0.0131636	0.13154	0.144703	0.604994	0.749076	0.871764	0.794704	0.0875755	0.59653	0.705868	0.88979	0.242043	0.134892	-0.00511351	-0.00141564	0.000554699	0.00224243
[truncated: 8,887 more rows]
[truncated: 61 more columns]
